# Supplementary material for: Pharmacogenomic Approach to Identify Drug Sensitivity in Small-Cell Lung Cancer
Source: PLoS One. 2014 Sep 8;9(9):e106784. doi: 10.1371/journal.pone.0106784 (PMC4157793; doi:10.1371/journal.pone.0106784)
Supplement: Table S3 — Significant genes used in CGP and CCLE gene expression clustering. The 1006 and 4749 significant genes used to cluster SCLC cell lines in the CGP (Figure 2) and CCLE (Figure S4) datasets, respectively, are highlighted along with their corresponding p-values. (XLS) [file pone.0106784.s007.xls]

## Sheet: CGP sig genes_27 cell lines
Significant genes used in CGP cell clustering (Figure 2)
Gene	p-value
AURKA	0.00706656
BIRC5	0.00706656
CEP152	0.00706656
CHAF1B	0.00706656
ETV4	0.00706656
FERMT1	0.00706656
IMP3	0.00706656
ISCU	0.00706656
KIF18B	0.00706656
KIF4A	0.00706656
KIFC1	0.00706656
LMNB1	0.00706656
LOC728825	0.00706656
NCAPG	0.00706656
PRC1	0.00706656
PTTG1	0.00706656
S100P	0.00706656
SAC3D1	0.00706656
SLC24A1	0.00706656
SUGP2	0.00706656
TUBA1B	0.00706656
TUBB	0.00706656
TUBG1	0.00706656
UBE2J1	0.00706656
UNC50	0.00706656
XRCC2	0.00706656
ZNF440	0.00706656
ASAH1	0.00721771
ATAD5	0.00721771
ATF4	0.00721771
C5orf28	0.00721771
CARHSP1	0.00721771
CENPI	0.00721771
CHAF1A	0.00721771
CREG1	0.00721771
CSE1L	0.00721771
E2F1	0.00721771
FANCI	0.00721771
HJURP	0.00721771
IDH1	0.00721771
KIF20B	0.00721771
LRRC17	0.00721771
PRR5	0.00721771
PSMC3IP	0.00721771
PSRC1	0.00721771
RNASEH2A	0.00721771
SPC25	0.00721771
SPRY2	0.00721771
SPRY4	0.00721771
SUMO4	0.00721771
TMSB15A	0.00721771
AURKB	0.0084788
BASP1	0.0084788
CDK5RAP2	0.0084788
CENPF	0.0084788
FAM64A	0.0084788
MAP3K13	0.0084788
NUSAP1	0.0084788
PHF16	0.0084788
PSAT1	0.0084788
TKT	0.0084788
TMEM97	0.0084788
UBE2S	0.0084788
CCPG1	0.00866016
FXYD6	0.00866016
NCAPD3	0.00866016
RAD54L	0.00866016
SLC38A2	0.00866016
TIAM1	0.00866016
BARD1	0.00889232
C17orf91	0.00889232
CDC6	0.00889232
GLB1L2	0.00889232
GMNN	0.00889232
HELLS	0.00889232
MLF1IP	0.00889232
POU2F1	0.00889232
RPP14	0.00889232
SQRDL	0.00889232
TIMELESS	0.00889232
VRK1	0.00889232
BRCA1	0.00893949
C14orf106	0.00893949
DLGAP5	0.00893949
DTL	0.00893949
EVL	0.00893949
KIF22	0.00893949
MARS	0.00893949
MYBL2	0.00893949
PARP3	0.00893949
POLE	0.00893949
RSRC1	0.00893949
SUPT7L	0.00893949
ZNF749	0.00893949
CENPA	0.0100062
CIB2	0.0100062
ERP29	0.0100062
HSD17B12	0.0100062
ISG20	0.0100062
NCAPH	0.0100062
SEC11A	0.0100062
ARHGAP33	0.0105498
BST2	0.0105498
BUB1	0.0105498
C21orf45	0.0105498
CDC20	0.0105498
CDC25A	0.0105498
CDC25C	0.0105498
DHFR	0.0105498
DUSP4	0.0105498
ENO2	0.0105498
HNRNPL	0.0105498
MAGEA4	0.0105498
MAP1LC3B	0.0105498
RORA	0.0105498
RPLP0	0.0105498
SPAG5	0.0105498
SPG11	0.0105498
SSRP1	0.0105498
TOP2A	0.0105498
TUBA1C	0.0105498
UBE2C	0.0105498
UNG	0.0105498
ATP6V1H	0.0108901
CBX5	0.0108901
CCNA2	0.0108901
CDC7	0.0108901
CENPE	0.0108901
CHP	0.0108901
DAB2	0.0108901
FBXO5	0.0108901
GLRX3	0.0108901
HDAC2	0.0108901
KIAA1033	0.0108901
MCM10	0.0108901
MLYCD	0.0108901
POLR2I	0.0108901
RBM10	0.0108901
SMC4	0.0108901
SUMO2	0.0108901
TMEM43	0.0108901
VIPR2	0.0108901
BLM	0.011006
BUB1B	0.011006
C21orf33	0.011006
CDC45	0.011006
DUSP6	0.011006
GTSE1	0.011006
HMGB2	0.011006
KIF24	0.011006
LIG1	0.011006
N4BP2L2	0.011006
NEIL3	0.011006
PEX2	0.011006
STC2	0.011006
CDKN3	0.0116147
DCAF15	0.0116147
FN1	0.0116147
GPR56	0.0116147
NDUFB11	0.0116147
PHGDH	0.0116147
PLK1	0.0116147
SUV39H1	0.0116147
TTK	0.0116147
CALM3	0.0124417
CCHCR1	0.0124417
H1FX	0.0124417
KIF14	0.0124417
RIF1	0.0124417
TK1	0.0124417
C16orf53	0.0126757
S100A6	0.0126757
ACAT2	0.0127752
B4GALT5	0.0127752
DBF4	0.0127752
EGR1	0.0127752
FLJ13224	0.0127752
GNB2	0.0127752
HIST1H1B	0.0127752
ITFG1	0.0127752
LOC441454	0.0127752
LSM4	0.0127752
MCM3AP_AS	0.0127752
PHF15	0.0127752
PRR11	0.0127752
SLC31A1	0.0127752
SNRPA	0.0127752
ZFYVE26	0.0127752
SMPX	0.0130485
CDK5R1	0.0132572
NEUROG1	0.0132572
PLEKHO1	0.0132572
SPRED2	0.0132572
STMN1	0.0132572
TRIM28	0.0132572
CPA4	0.0132603
AVL9	0.0133983
EZH2	0.0133983
GHR	0.0133983
HELZ	0.0133983
KIF15	0.0133983
RPS7	0.0133983
TNFAIP8	0.0133983
UPF1	0.0133983
DEPDC1	0.0134694
FASLG	0.0134694
LOC728855	0.0134694
POLQ	0.0134694
RRM2	0.0134694
SUGP1	0.0134694
THAP10	0.0134694
ZNF43	0.0134694
APOL6	0.0144317
CCNB1	0.0144317
PTTG3P	0.0144317
CDCA3	0.0148904
GPSM2	0.0148904
HERPUD1	0.0148904
HRAS	0.0148904
NUDT1	0.0148904
SLC2A4RG	0.0148904
TULP3	0.0148904
TGFBI	0.0149797
GMDS	0.0153601
KRT18	0.0153601
NTAN1	0.0153601
ALMS1	0.0153778
ASF1B	0.0153778
BRSK2	0.0153778
CHAC1	0.0153778
CHGB	0.0153778
COLEC11	0.0153778
HNRNPUL1	0.0153778
KIF11	0.0153778
LIPT1	0.0153778
MARCKS	0.0153778
MTO1	0.0153778
NOS3	0.0153778
PBRM1	0.0153778
RACGAP1	0.0153778
RNF24	0.0153778
SLC6A14	0.0153778
SPATA20	0.0153778
SYNE2	0.0153778
TRIM8	0.0153778
TUBA1A	0.0153778
ALOX12P2	0.0160426
C16orf59	0.0160426
CCNE1	0.0160426
CDK14	0.0160426
DCTD	0.0160426
DNAJA2	0.0160426
DSN1	0.0160426
EDEM1	0.0160426
EEF1B2	0.0160426
ERMP1	0.0160426
FANCG	0.0160426
HCFC1	0.0160426
HIPK1	0.0160426
LSS	0.0160426
MST1	0.0160426
NCAPG2	0.0160426
NMU	0.0160426
SARS	0.0160426
TRAIP	0.0160426
TRIP4	0.0160426
ZNF589	0.0160426
NFYA	0.0162956
PPP1R7	0.0162956
AKTIP	0.0163858
CCNB2	0.0163858
CDCA8	0.0163858
FASTKD2	0.0163858
KIF2C	0.0163858
LOC81691	0.0163858
MAP3K3	0.0163858
MYBL1	0.0163858
PLCG1	0.0163858
PSMD9	0.0163858
RAD51AP1	0.0163858
RBPJ	0.0163858
SAMM50	0.0163858
SCT	0.0163858
SNAP23	0.0163858
TMEFF1	0.0163858
TROAP	0.0163858
UTP3	0.0163858
YY2	0.0163858
CYP3A5	0.0164462
PPM1D	0.0164462
RPS28	0.0164462
CAMTA1	0.0164651
CKS2	0.0164651
GLIPR1	0.0164651
HIST1H4B	0.0164651
RAB5A	0.0164651
RNASE2	0.0164651
SPCS1	0.0164651
CENPQ	0.0178251
LZTS1	0.0178251
CEP135	0.0178662
CEP55	0.0178662
NCAPD2	0.0178662
C18orf1	0.0181646
CHCHD7	0.0183114
GSTT1	0.0183114
HDAC6	0.0183114
TNS3	0.0183114
C15orf44	0.0184001
DAZAP1	0.0184001
DSCC1	0.0184001
ERLIN2	0.0184001
METTL7A	0.0184001
MRPL15	0.0184001
MSL1	0.0184001
PGF	0.0184001
PLCB4	0.0184001
POLD4	0.0184001
POP7	0.0184001
RABIF	0.0184001
SEPHS2	0.0184001
SHC1	0.0184001
SYNM	0.0184001
TCEA1	0.0184001
WDR73	0.0184001
SHMT2	0.018502
SRPK2	0.018502
C1orf112	0.0188934
CLUAP1	0.0188934
MAGED1	0.0188934
POLD1	0.0188934
CDK16	0.01909
KIF20A	0.01909
PDCD10	0.01909
PSMD6	0.01909
ARFGEF1	0.0192975
AUTS2	0.0192975
BRDT	0.0192975
CCDC21	0.0192975
CSF2RB	0.0192975
E2F3	0.0192975
NUDT6	0.0192975
PAPD7	0.0192975
PMCH	0.0192975
PTMA	0.0192975
RNASEH1	0.0192975
RPL3	0.0192975
SLC20A2	0.0192975
STRN	0.0192975
TPT1	0.0192975
WDHD1	0.0192975
ZNF770	0.0192975
ZWINT	0.0192975
CYP20A1	0.0196062
ILF3	0.0196062
NIP7	0.0196062
AKAP5	0.0198148
C10orf116	0.0198148
CKAP5	0.0198148
KIAA0564	0.0198148
LAMP2	0.0198148
MAPKAPK3	0.0198148
NARF	0.0198148
NMNAT2	0.0198148
ZNF254	0.0198148
ARL8B	0.0199199
DDX19A	0.0199199
EXO1	0.0199199
NUPL2	0.0199199
SERPINA1	0.0199199
ALLC	0.0200625
ARHGAP19	0.0200625
KIF23	0.0200625
LY96	0.0200625
PLCE1	0.0202387
C11orf41	0.0203226
LASS6	0.0203226
PAK7	0.0203226
TPX2	0.0203226
FOXM1	0.0203929
ARF4	0.0203929
GYG1	0.0203929
TXK	0.0203929
OVGP1	0.0207382
SELPLG	0.0207382
CCNF	0.0210846
GRIN2B	0.0210846
MKI67	0.0210846
MTERFD2	0.0210846
FRY	0.0211283
MYD88	0.0211283
ABHD10	0.0218852
ALDH2	0.0218852
AP4M1	0.0218852
CES2	0.0218852
CHST2	0.0218852
CLIP1	0.0218852
DBT	0.0218852
DNAJA3	0.0218852
DNMT1	0.0218852
DTYMK	0.0218852
H2AFX	0.0218852
IL4I1	0.0218852
LRRC49	0.0218852
MCM3	0.0218852
MTHFS	0.0218852
NUP85	0.0218852
PA2G4	0.0218852
PPCS	0.0218852
PROCR	0.0218852
RALBP1	0.0218852
RHOQ	0.0218852
SESN1	0.0218852
SLC7A11	0.0218852
TMEM62	0.0218852
TRRAP	0.0218852
TXNDC9	0.0218852
ZNF177	0.0218852
RPP30	0.0218952
SERPINB1	0.0218952
STAT3	0.0218952
GDF15	0.0221383
CASP8AP2	0.0221536
EPAS1	0.0221536
SAP18	0.0221536
TOPORS	0.0221536
TUBB6	0.0221536
KLF4	0.0223842
RECQL4	0.0227894
C12orf44	0.0230743
CD14	0.0230743
DCHS1	0.0230743
DEK	0.0230743
E2F2	0.0230743
HOXB9	0.0230743
HTATSF1	0.0230743
KLHL23	0.0230743
MELK	0.0230743
POP5	0.0230743
SLC39A1	0.0230743
SLC3A2	0.0230743
TM9SF1	0.0230743
TOMM22	0.0230743
TRIM52	0.0230743
KPNA2	0.0236384
SNRPN	0.0236384
BTG3	0.0238186
C15orf24	0.0238186
FANCA	0.0238186
GDI1	0.0238186
LMNB2	0.0238186
PMF1	0.0238186
SARM1	0.0238186
TFG	0.0238186
TMSB15B	0.0238186
XRCC1	0.0238186
C19orf40	0.0240719
DENND4A	0.0240719
DNMT3A	0.0240719
DSCR3	0.0240719
ECT2	0.0240719
GSTM3	0.0240719
S100B	0.0240719
YPEL1	0.0240719
C1orf69	0.0241718
HMGA1	0.0241718
PIM2	0.0241718
B3GALT2	0.0247571
GATC	0.0247571
TMEM160	0.0248255
CEP250	0.0249343
EDAR	0.0249343
PLIN1	0.0249343
LRDD	0.0251359
TP53I11	0.0251359
NDUFB2	0.0254852
PION	0.0254852
CKS1B	0.025591
WARS	0.025591
ATP6V1F	0.0258751
CD4	0.0258751
EPHA2	0.0258751
GOT1	0.0258751
IARS	0.0258751
IER2	0.0258751
ISG15	0.0258751
LOC647070	0.0258751
MAGEA9	0.0258751
MBTPS2	0.0258751
NAT1	0.0258751
NUDT13	0.0258751
OXSM	0.0258751
PCYT1B	0.0258751
PSMF1	0.0258751
UBE2L3	0.0258751
ZMYM3	0.0258751
ZNF8	0.0258751
UBTF	0.0260363
BCAR3	0.0262347
CENPO	0.0263678
CRBN	0.0267097
GLO1	0.0267097
EMX1	0.0271995
RAB11A	0.0271995
AHI1	0.0272685
B4GALNT1	0.0272685
BOK	0.0272685
LETMD1	0.0272685
LRP3	0.0272685
SP140L	0.0272685
ARL15	0.0274257
C11orf1	0.0274257
CCDC15	0.0274257
DRD1	0.0274257
EIF2S2	0.0274257
MCL1	0.0274257
NFKB1	0.0274257
REPS1	0.0274257
SEC23IP	0.0274257
TMED9	0.0274257
TRIM5	0.0274257
ASCL3	0.0279416
ERAP1	0.0279416
C10orf18	0.0280124
C8orf4	0.0280124
CELSR1	0.0280124
PKMYT1	0.0280124
PPIB	0.0280124
TMOD3	0.0280124
AGA	0.0284606
CSPG4P1Y	0.0284606
CYP27B1	0.0284606
ELOVL2	0.0284606
HIST1H4C	0.0284606
MED14	0.0284606
MIR1244_1	0.0284606
NQO1	0.0284606
PODXL2	0.0284606
PQLC2	0.0284606
RAB35	0.0284606
SERPINE2	0.0284606
TSC22D3	0.0284606
C9orf82	0.0287633
DENND2A	0.0287633
GJA9	0.0287633
OR7A5	0.0287633
RECQL	0.0287633
SLC5A3	0.0287633
KCND2	0.0288163
NEK2	0.0288163
BRD3	0.0289159
C5orf4	0.0289159
CCDC51	0.0289159
CSPG5	0.0289159
ICAM4	0.0289159
MAGEA1	0.0289159
TACC3	0.0290961
TBC1D1	0.0290961
C11orf21	0.0291765
LRRC8D	0.0291765
TRIM3	0.0291765
MGST3	0.0301037
SMYD2	0.0301037
SP100	0.0301037
DOK4	0.0303262
TRIM45	0.0303262
CNOT4	0.03041
COG2	0.03041
COG8	0.03041
COQ9	0.03041
EHD3	0.03041
EXOSC1	0.03041
HEXA	0.03041
HSD17B7	0.03041
HSP90AA1	0.03041
IER3	0.03041
IL18	0.03041
KIAA0141	0.03041
KIAA0196	0.03041
LOC100272216	0.03041
LOC100289775	0.03041
PEX12	0.03041
PSMB10	0.03041
PVRL1	0.03041
RGS14	0.03041
SAGE1	0.03041
SKP2	0.03041
SLCO2B1	0.03041
SNRPB	0.03041
THAP1	0.03041
TMEM204	0.03041
VPS13C	0.03041
YIPF1	0.03041
AHR	0.0305573
GNAS	0.0305573
SP3	0.0305573
ASPM	0.0307972
LRIG1	0.0311965
EPAG	0.0312468
LOC100294020	0.0312468
LOH3CR2A	0.0312468
OBFC2A	0.0312468
BAZ1B	0.0313909
MAP3K14	0.0313909
RBBP5	0.0313909
SERPINF1	0.0313909
ENAH	0.0319592
MAP7D1	0.0319592
PRRG3	0.0319592
RNF5	0.0319592
UBA1	0.0319592
PRKAR2B	0.0320034
PTMS	0.0320034
SNTB1	0.0320034
ATF1	0.0324034
CBR1	0.0324034
DDX51	0.0324034
FKTN	0.0324034
GLS	0.0324034
HYAL2	0.0324034
L1CAM	0.0324034
MYH6	0.0324034
MYL12A	0.0324034
MYO19	0.0324034
MZT2B	0.0324034
PDCD6IP	0.0324034
PSMD7	0.0324034
RRS1	0.0324034
SCUBE3	0.0324034
SPATA1	0.0324034
SQSTM1	0.0324034
STXBP5L	0.0324034
UBXN2B	0.0324034
LYRM1	0.0327707
ROS1	0.0328538
CA6	0.0333871
OIP5	0.0333871
PHTF2	0.0333871
SLC25A22	0.0333871
TUBB2C	0.0333871
ARL1	0.0338044
ATF7IP	0.0338044
GARS	0.0338044
GPR68	0.0338044
GPX7	0.0338044
HAUS7	0.0338044
KCNE4	0.0338044
KRI1	0.0338044
LAMB2	0.0338044
LOC100507328	0.0338044
MTF2	0.0338044
PARP1	0.0338044
RANBP2	0.0338044
RSBN1	0.0338044
SUZ12	0.0338044
TMEM184C	0.0338044
TRIB3	0.0338044
ZNF674	0.0338044
ETV5	0.0340542
MAFB	0.0340542
PCDH11Y	0.0340542
C12orf48	0.0345275
CNOT3	0.0345275
DNAJC28	0.0345275
FLRT1	0.0345275
FOS	0.0345275
GLB1	0.0345275
HPCA	0.0345275
KIAA1731	0.0345275
LOC202181	0.0345275
MED8	0.0345275
ODZ3	0.0345275
PPFIA4	0.0345275
RAD51	0.0345275
TRAM1	0.0345275
TTC30A	0.0345275
VASH2	0.0345275
VPS39	0.0345275
XPOT	0.0345275
FKBP5	0.0350074
SKA1	0.0350074
DPY19L2P2	0.0355266
DSPP	0.0355266
EGR3	0.0355266
HPS1	0.0355266
IQCJ_SCHIP1	0.0355266
LAS1L	0.0355266
MCCC1	0.0355266
MTMR11	0.0355266
MTMR4	0.0355266
NPY2R	0.0355266
ORC6	0.0355266
PEX13	0.0355266
PMP22	0.0355266
PPPDE2	0.0355266
PRO1768	0.0355266
RSL24D1	0.0355266
SLC10A3	0.0355266
SLCO3A1	0.0355266
SMURF1	0.0355266
TCTA	0.0355266
ZFP36	0.0355266
ZNF200	0.0355266
ZNF611	0.0355266
AKR1C3	0.0356002
CDCA4	0.0356002
C22orf9	0.0363868
FLJ14100	0.0363868
GALNT6	0.0363868
XBP1	0.0363868
ACTR8	0.0364203
INHBE	0.0366894
LRRC23	0.0366894
PLP2	0.0366894
PPP3CB	0.0366894
TSPY1	0.0366894
CENPN	0.036952
HTN3	0.036952
TACC2	0.0369945
SPATS2	0.0373365
ALG5	0.0375086
ARHGAP28	0.0375086
ARPC4	0.0375086
GCNT3	0.0375086
ACTL6B	0.0380562
ACYP1	0.0380562
ASNS	0.0380562
C1orf107	0.0380562
DCI	0.0380562
FANCE	0.0380562
FNDC3A	0.0380562
GCN1L1	0.0380562
LOXL1	0.0380562
MLL	0.0380562
MYO1D	0.0380562
NEUROG2	0.0380562
NFU1	0.0380562
PIGG	0.0380562
TRIM25	0.0380562
UBE2D2	0.0380562
ECM1	0.0382757
AMPH	0.0390764
APBB1	0.0390764
CDH22	0.0390764
SGCD	0.0390764
UPP1	0.0390764
ZNF667	0.0390764
CASC3	0.0394467
PLA2G4C	0.0394467
SH3BGRL3	0.0394467
C17orf86	0.0396378
COIL	0.0396378
COPA	0.0396378
ADAMTS13	0.0399122
DMP1	0.0399122
GPR98	0.0399122
PROS1	0.0399122
RNF113A	0.0399122
SLC25A20	0.0399122
TECR	0.0399122
TUSC2	0.0399122
CDK1	0.0405508
CIB1	0.0405508
FSCN1	0.0405508
ITGB5	0.0405508
THOC2	0.0405508
WASF1	0.0405508
PCDH11X	0.0406349
PPP2R3B	0.0406349
SCN8A	0.0406349
TIMM17B	0.0406349
AHCYL1	0.0409822
AZI2	0.0409822
DCTN6	0.0409822
ETV3	0.0409822
LPAR2	0.0409822
SGPP1	0.0409822
ZNF136	0.0409822
GINS4	0.0411996
HES1	0.0411996
POLA1	0.0411996
POLH	0.0411996
PTBP1	0.0411996
RABGAP1L	0.0411996
SAP30	0.0411996
ZNF764	0.0411996
ACVR2B	0.0412565
AFF1	0.0412565
ANGEL2	0.0412565
APOBEC3G	0.0412565
CTSB	0.0412565
DDB1	0.0412565
EBP	0.0412565
EXD3	0.0412565
GHITM	0.0412565
GLP2R	0.0412565
HADHB	0.0412565
HFE	0.0412565
HMOX2	0.0412565
HNRNPR	0.0412565
INSR	0.0412565
JUND	0.0412565
KIAA0226	0.0412565
KIF3A	0.0412565
MTRF1L	0.0412565
NCAM1	0.0412565
NT5DC2	0.0412565
NUMA1	0.0412565
NUP205	0.0412565
ORAI3	0.0412565
POLD3	0.0412565
PRDM12	0.0412565
RSF1	0.0412565
SAE1	0.0412565
SLC4A8	0.0412565
SSR3	0.0412565
TAF9	0.0412565
TEX261	0.0412565
TSPAN31	0.0412565
TYMP	0.0412565
VEZF1	0.0412565
ZNF238	0.0412565
TBC1D22A	0.041753
C6orf106	0.0424699
CFHR4	0.0424699
GALNT11	0.0428921
NPR1	0.0428921
PERP	0.0428921
PHF3	0.0428921
ZNF292	0.0428921
CLCA1	0.0432985
MYST3	0.0432985
ARHGAP17	0.0435382
MUC3B	0.0435382
SHFM1	0.0435382
NDUFA3	0.0437189
SERPINA3	0.0437189
ADI1	0.0444286
ATMIN	0.0444286
C17orf53	0.0444286
C6orf15	0.0444286
CDH17	0.0444286
CDKAL1	0.0444286
DDX39	0.0444286
DIXDC1	0.0444286
ETF1	0.0444286
FADS2	0.0444286
FAM75A1	0.0444286
GUCY2C	0.0444286
JARID2	0.0444286
KIAA0408	0.0444286
LRP10	0.0444286
MAT2A	0.0444286
MCM7	0.0444286
MINPP1	0.0444286
NDUFS6	0.0444286
ORC1	0.0444286
PBK	0.0444286
PGBD5	0.0444286
PIGB	0.0444286
PIN1	0.0444286
PPM1A	0.0444286
RETSAT	0.0444286
SCAI	0.0444286
TFCP2	0.0444286
TMEM165	0.0444286
TRIP13	0.0444286
VAMP3	0.0444286
XPNPEP1	0.0444286
GREB1	0.0453789
HMMR	0.0453789
SRPRB	0.0453789
SYTL2	0.0453789
TUBA3D	0.0453789
PPDPF	0.0454102
TMEM19	0.0454102
TMEM70	0.0454102
TSN	0.0454102
DEPDC6	0.0463922
PACS1	0.0463922
CNIH	0.046778
WIPF1	0.046778
CBS	0.0468426
CHRD	0.0468426
CLK2	0.0468426
CTNNAL1	0.0468426
CXCL6	0.0468426
EXOSC2	0.0468426
FADS1	0.0468426
FOXK2	0.0468426
GNS	0.0468426
KIAA0586	0.0468426
KPNB1	0.0468426
MADCAM1	0.0468426
MATN3	0.0468426
MLANA	0.0468426
MYH13	0.0468426
RAD21	0.0468426
ROCK2	0.0468426
SASH1	0.0468426
SLC25A21	0.0468426
SLC7A5	0.0468426
STIL	0.0468426
STRN4	0.0468426
TMEM111	0.0468426
WDR47	0.0468426
WNT6	0.0468426
FAM115A	0.0470803
NCOA6	0.0470803
NUDT3	0.0470803
TSPAN12	0.0470803
BPTF	0.0472974
ESRRA	0.0472974
GMPPB	0.0472974
MZT2A	0.0472974
ATP6V0E2	0.0474282
C2orf68	0.0474282
DLC1	0.0474282
KIAA0101	0.0474282
LOC100290070	0.0474282
AKT3	0.047625
ATP6V0D1	0.047625
ATP6V0E1	0.047625
ATP6V1C1	0.047625
BCAP29	0.047625
BCL2L13	0.047625
BMP2K	0.047625
C2orf42	0.047625
COCH	0.047625
DAPP1	0.047625
FUBP1	0.047625
GSTK1	0.047625
HESX1	0.047625
KLK8	0.047625
LDB1	0.047625
LRRC2	0.047625
MAPK1	0.047625
MFAP1	0.047625
NEDD4	0.047625
NIPA2	0.047625
OAT	0.047625
OCA2	0.047625
RBM25	0.047625
RTN3	0.047625
SDHD	0.047625
SUZ12P	0.047625
TGFBRAP1	0.047625
TNPO3	0.047625
TPP1	0.047625
WAPAL	0.047625
C4A	0.0476578
KRTAP4_7	0.0476578
C1QL1	0.0483536
CAPN7	0.0483536
CCDC91	0.0483536
CENPM	0.0483536
CORT	0.0483536
EED	0.0483536
EIF3J	0.0483536
FASTKD5	0.0483536
GLUD2	0.0483536
GSK3B	0.0483536
IGLV3_19	0.0483536
IRF9	0.0483536
MRE11A	0.0483536
OR1F1	0.0483536
PACS2	0.0483536
PWP1	0.0483536
RRP15	0.0483536
SF3A2	0.0483536
TCEAL2	0.0483536
TM2D3	0.0483536
TMEM151B	0.0483536
TOR3A	0.0483536
TTF1	0.0483536
ANP32E	0.0488679
AURKC	0.0488679
BRF2	0.0488679
CBY1	0.0488679
CFTR	0.0488679
FSD1	0.0488679
KPTN	0.0488679
MYOF	0.0488679
PLK4	0.0488679
YIPF4	0.0488679
ASTN2	0.0491611
CDKN2D	0.0491611
DGCR9	0.0491611
DUSP8	0.0491611
MXD3	0.0491611
PML	0.0491611
RNF8	0.0491611
MAZ	0.0495016
CCDC88A	0.0496841
CLIC2	0.0496841
FZD9	0.0496841
SLC7A1	0.0496841
SNX13	0.0496841
CKLF	0.0498444
HCN2	0.0498444
LMCD1	0.0498444
PBX2	0.0498444
TMEM189_UBE2V1	0.0498444
TUBA8	0.0498444
UBA3	0.0498444
ZBED2	0.0498444
FAM178A	0.0508169
TPD52L1	0.0508169
FAM198B	0.0509339
IQCH	0.0509339
KL	0.0509339
SIRPA	0.0509339
TOX4	0.0509339
TPM2	0.0509339
WDR13	0.0509339
ANXA9	0.0515587
AVEN	0.0515587
C12orf52	0.0515587
C3orf64	0.0515587
CD164	0.0515587
CDK2	0.0515587
CMAS	0.0515587
DHPS	0.0515587
GINS1	0.0515587
LOC100510525	0.0515587
OAZ3	0.0515587
SLC26A10	0.0515587
STK39	0.0515587
TFB2M	0.0515587
TMEM208	0.0515587
TSC1	0.0515587
TSPAN7	0.0515587
ATP9A	0.0522152
CLEC1B	0.0522152
GLTSCR1	0.0522152
STK38	0.0522152
TAF5	0.0522152
AIMP2	0.0523475
C11orf80	0.0523475
ALDH3A2	0.0532218
COX17	0.0532218
ERCC6L	0.0532218
KIAA1467	0.0532218
TMCC2	0.0532218
HIBCH	0.0538871
HRH3	0.0538871
TMEM66	0.0538871
ACP6	0.0546486
ADAM9	0.0546486
ADO	0.0546486
BCL7B	0.0546486
BMP15	0.0546486
C14orf162	0.0546486
C7orf25	0.0546486
C9orf6	0.0546486
CCBL1	0.0546486
CYP4F2	0.0546486
DYNLRB1	0.0546486
EIF3L	0.0546486
FABP2	0.0546486
FAM136A	0.0546486
GART	0.0546486
GLRX	0.0546486
GTF2A1	0.0546486
ITGB8	0.0546486
ITSN2	0.0546486
KIAA0415	0.0546486
LIG4	0.0546486
LPPR1	0.0546486
MED25	0.0546486
MEX3D	0.0546486
MRPL34	0.0546486
MYO5C	0.0546486
NEU1	0.0546486
PDZD7	0.0546486
PIM1	0.0546486
PTGDS	0.0546486
RAD23A	0.0546486
RBM15	0.0546486
RBM8A	0.0546486
RER1	0.0546486
RNF185	0.0546486
RPS12	0.0546486
SGK1	0.0546486
SLC10A1	0.0546486
SUOX	0.0546486
TFIP11	0.0546486
TMEM115	0.0546486
TTF2	0.0546486
TWF2	0.0546486
TXN2	0.0546486
UCP2	0.0546486
WDR67	0.0546486
YEATS4	0.0546486
EML1	0.0548249
HYDIN	0.0548249
PAQR4	0.0548249
CIT	0.0558175
EEF1E1	0.0558175
MTUS1	0.0558175
REG1P	0.0558175
VRK3	0.0558175
ACSL5	0.055856
ERC1	0.055856
MAP2K1	0.055856
RAD54B	0.055856
PNKP	0.0558946
TMEM106C	0.0558946
ACIN1	0.0564762
ANXA6	0.0564762
CPD	0.0564762
FAM38B	0.0564762
PRKCI	0.0564762
STMN2	0.0564762
BTF3P11	0.0567105
C20orf46	0.0567105
LMAN1L	0.0567105
LRMP	0.0567105
PGGT1B	0.0567105
RARS	0.0567105
RPAIN	0.0567105
RPL29	0.0567105
SNN	0.0567105
TMED3	0.0567105
TP53I3	0.0567105
XPO4	0.0567105
ZNF345	0.0567105
ZNF623	0.0567105
LOC100240726	0.056959
TM9SF2	0.056959
TMSB10	0.056959
TTTY9A	0.056959
ANKRA2	0.0570245
TUBG2	0.0570245
ELOVL4	0.0572216
MTA1	0.0573138
SLC8A2	0.0573138
VAC14	0.0573138
C16orf61	0.0575781
CA8	0.0575781
FRZB	0.0575781
RND2	0.0575781
SYK	0.0575781
JUN	0.0576179
KIAA1659	0.0576179
KRT2	0.0576179
LIF	0.0576179
NR4A1	0.0576179
SLAMF7	0.0576179
SMC2	0.0576179
SNAPC1	0.0576179
BRD2	0.0591217
MAGED4	0.0591217
CHST10	0.0592306
LOC388152	0.0592306
MOSC2	0.0592306
RIN2	0.0592306
APCS	0.0594764
CDKL2	0.0594764
DRAM1	0.0594764
FUZ	0.0594764
GRN	0.0594764
HIST1H1E	0.0594764
HIST1H3H	0.0594764
LOC100510735	0.0594764
MAGEA5	0.0594764
MDFI	0.0594764
MOSPD1	0.0594764
NRF1	0.0594764
PRB1	0.0594764
PSEN1	0.0594764
TCTN3	0.0594764
TTI1	0.0594764
UBXN8	0.0594764
USP13	0.0594764
ZNF23	0.0594764
AGMAT	0.0594901
CAST	0.0594901
DHRS7	0.0594901
HYAL3	0.061113
IFIH1	0.061113
CASP8	0.0619909
CPT2	0.0619909
ATOH1	0.0623341
ATP5J2	0.0623341
CLK4	0.0623341
COX10	0.0623341
CXorf21	0.0623341
DIAPH2	0.0623341
DIP2A	0.0623341
DUX4	0.0623341
KIAA0894	0.0623341
LEPREL4	0.0623341
MCFD2	0.0623341
MFSD5	0.0623341
MICAL2	0.0623341
MRPL40	0.0623341
MUL1	0.0623341
NDUFAF3	0.0623341
NUCB2	0.0623341
PCNA	0.0623341
PLA2G2F	0.0623341
POLR2D	0.0623341
PPID	0.0623341
RFC4	0.0623341
RNF146	0.0623341
RNF38	0.0623341
RP2	0.0623341
SMCR7L	0.0623341
SPAG16	0.0623341
STUB1	0.0623341
TNFSF12_TNFSF13	0.0623341
TRIAP1	0.0623341
TRIM33	0.0623341
VAX2	0.0623341
WDR45	0.0623341
WEE1	0.0623341
ZNF160	0.0623341
ZNF430	0.0623341
HSD11B2	0.0629103
INSIG1	0.0629103
MPO	0.0629103
PLXDC1	0.0629103
PRKAG2	0.0629103
AMD1	0.0633751
ATP1B4	0.0633751
C20orf117	0.0633751
C6orf10	0.0633751
CBLN1	0.0633751
DHX32	0.0633751
GADD45B	0.0633751
HECW1	0.0633751
KIAA0802	0.0633751
KLF2	0.0633751
LRRC8B	0.0633751
MPG	0.0633751
NPTN	0.0633751
OTC	0.0633751
PARP2	0.0633751
PIK3R3	0.0633751
POLA2	0.0633751
PPFIA2	0.0633751
RALGPS1	0.0633751
RNF10	0.0633751
RPP21	0.0633751
STX2	0.0633751
TARS	0.0633751
TCEAL1	0.0633751
UBXN7	0.0633751
USP47	0.0633751
YIPF5	0.0633751
ZNF675	0.0633751
ZNF85	0.0633751
HCG9	0.0644929
KIAA1797	0.0644929
SKIV2L	0.0644929
_4_Sep	0.0653742
CALR	0.0653742
CXorf27	0.0653742
PDX1	0.0653742
SEL1L	0.0653742
TYRP1	0.0653742
CIC	0.065842
PHLDA1	0.065842
ZMPSTE24	0.065842
ANKRD28	0.0658723
C1orf222	0.0658723
GGT1	0.0658723
NARS2	0.0658723
PLAG1	0.0658723
STAU1	0.0658723
TSPAN9	0.0658723
ZNF184	0.0658723
ADAM22	0.0661152
C17orf70	0.0661152
CACNB4	0.0661152
COTL1	0.0661152
CPVL	0.0661152
CSRNP3	0.0661152
D4S234E	0.0661152
DDOST	0.0661152
DGCR5	0.0661152
EIF1	0.0661152
FAT2	0.0661152
HDAC5	0.0661152
IFRD2	0.0661152
KARS	0.0661152
MAD2L1	0.0661152
OGT	0.0661152
PGD	0.0661152
PIAS1	0.0661152
POM121	0.0661152
PTOV1	0.0661152
RPL7	0.0661152
SCAPER	0.0661152
SLC25A1	0.0661152
STAT5B	0.0661152
TRIM37	0.0661152
TWF1	0.0661152
ARID1A	0.0669417
C1orf56	0.0669417
LOC100507009	0.0669417
OTUD3	0.0669417
UNC119B	0.0669417
ZNF81	0.0669417
ACCN3	0.0675294
AKAP4	0.0675294
CCDC53	0.0675294
CORO1B	0.0675294
CSF2	0.0675294
DECR1	0.0675294
ELAVL3	0.0675294
FDPS	0.0675294
GIT2	0.0675294
GPM6B	0.0675294
MAP1A	0.0675294
MAST2	0.0675294
MIF	0.0675294
NKX6_1	0.0675294
PPIH	0.0675294
SLC7A6	0.0675294
TDO2	0.0675294
TMEM110	0.0675294
WWP2	0.0675294
ZNF451	0.0675294
ZNF460	0.0675294
ZNF518A	0.0675294
ZNF557	0.0675294
ARHGAP22	0.0676694
NUP153	0.0676694
MAP1S	0.0677784
NAMPT	0.0677784
NPPC	0.0677784
C2orf67	0.0682007
C3orf51	0.0682007
CRMP1	0.0682007
DCAF16	0.0682007
ELP3	0.0682007
HIST1H2AC	0.0682007
HSD17B6	0.0682007
IFT74	0.0682007
ITGB3BP	0.0682007
KIAA0895	0.0682007
KIF5C	0.0682007
MAP2K3	0.0682007
N4BP1	0.0682007
NSMAF	0.0682007
P2RX4	0.0682007
PAIP2B	0.0682007
PBX1	0.0682007
PDE1B	0.0682007
SCYL2	0.0682007
SEPX1	0.0682007
SLC12A9	0.0682007
ST13	0.0682007
YEATS2	0.0682007
ZNF266	0.0682007
BMX	0.0683421
CEP350	0.0683421
DNAJC3	0.0683421
FGF13	0.0683421
IGF1	0.0683421
MLEC	0.0683421
PAR5	0.0683421
SNCB	0.0683421
THOC7	0.0683421
TMED7	0.0683421
TREML2	0.0683421
UQCC	0.0683421
AKAP6	0.068468
C9orf3	0.068468
CAP2	0.068468
GPKOW	0.068468
MEPCE	0.068468
NPY6R	0.068468
SNRPG	0.068468
WIF1	0.068468
CBX1	0.0686256
DENR	0.0686256
HAUS3	0.0686256
MDC1	0.0686256
SACM1L	0.0686256
SHCBP1	0.0686256
HPN	0.0692282
LIMS3	0.0692282
MOAP1	0.0692282
MOSPD3	0.0692282
PER2	0.0692282
TAF6	0.0692282
TCN2	0.0692282
UTY	0.0692282
ACP5	0.0706764
ACTL6A	0.0706764
APOBEC3C	0.0706764
ATP5F1	0.0706764
BAZ1A	0.0706764
C6orf97	0.0706764
CAV1	0.0706764
CCNE2	0.0706764
CD97	0.0706764
CDKL3	0.0706764
CHKB_CPT1B	0.0706764
COPS5	0.0706764
COX7A2L	0.0706764
CTNS	0.0706764
GALR3	0.0706764
GFI1	0.0706764
H3F3A	0.0706764
HCFC1R1	0.0706764
HECA	0.0706764
HIST3H3	0.0706764
HNRNPUL2	0.0706764
IL27RA	0.0706764
JAG1	0.0706764
JOSD1	0.0706764
KCNH6	0.0706764
KDM4B	0.0706764
LOC283683	0.0706764
LUC7L3	0.0706764
MBTD1	0.0706764
MYO9B	0.0706764
NDUFAF1	0.0706764
PARD6A	0.0706764
PFKP	0.0706764
PLA2G10	0.0706764
PLA2G2A	0.0706764
PRDM4	0.0706764
PREPL	0.0706764
PTHLH	0.0706764
RNASE4	0.0706764
RNPS1	0.0706764
SALL2	0.0706764
SLC38A7	0.0706764
SMA4	0.0706764
SMARCA2	0.0706764
SOAT1	0.0706764
SPPL2B	0.0706764
TAF12	0.0706764
TAS2R13	0.0706764
TDRD1	0.0706764
TJP1	0.0706764
TNFRSF10D	0.0706764
UBQLN4	0.0706764
VPS41	0.0706764
HIST1H3A	0.070774
HLA_G	0.070774
LMTK2	0.070774
RASIP1	0.070774
S100A7	0.070774
CASP4	0.0726546
MYH1	0.0726546
SERPINB8	0.0726546
ZMYM1	0.0726546
CALML4	0.0730569
CDC42SE1	0.0730569
CHD8	0.0730569
CTLA4	0.0730569
DNASE2	0.0730569
GIMAP5	0.0730569
KCNA3	0.0730569
KCNC1	0.0730569
KDM1A	0.0730569
LYPLA1	0.0730569
MYST2	0.0730569
RBL1	0.0730569
RBMY2FP	0.0730569
SSX2IP	0.0730569
ZSCAN12	0.0730569
ANTXR1	0.0731578
CCL5	0.0731578
PAH	0.0731578
PPARGC1A	0.0731578
TBC1D10B	0.0731578
TBCD	0.0731578
TMEM194A	0.0731578
CIDEC	0.0750154
EIF2B1	0.0750154
RRN3P1	0.0750154
SFSWAP	0.0750154
ZNF665	0.0750154
EHMT2	0.0751536
MYH8	0.0751536
SLC22A17	0.0751536
SNX1	0.0751536
SPANXB1	0.0751536
STK38L	0.0751536
ARHGEF10L	0.0754654
C20orf20	0.0754654
CHRNA4	0.0754654
EMG1	0.0754654
HTATIP2	0.0754654
PGRMC2	0.0754654
PID1	0.0754654
RRAS	0.0754654
SERP1	0.0754654
TG	0.0754654
TTC31	0.0754654
XDH	0.0754654
AKAP1	0.0766199
ATXN7	0.0766199
BEND5	0.0766199
CACNA2D2	0.0766199
CG030	0.0766199
CNTF	0.0766199
FGL1	0.0766199
IKBKE	0.0766199
LGTN	0.0766199
MCM6	0.0766199
PPIAL4A	0.0766199
PRIM2	0.0766199
SH3GL2	0.0766199
SHQ1	0.0766199
SYN1	0.0766199
TOP1	0.0766199
YME1L1	0.0766199
ZNF701	0.0766199
CDT1	0.0767258
KIF26B	0.0767258
RARA	0.0767258
ZNF143	0.0767258
CARD9	0.0772216
SIX3	0.0772216
ZFP30	0.0772216
AHDC1	0.0777384
AVIL	0.0777384
C12orf43	0.0777384
C12orf49	0.0777384
CA5BP	0.0777384
DPYSL4	0.0777384
EDNRB	0.0777384
EPRS	0.0777384
GPR161	0.0777384
HARS	0.0777384
HCCS	0.0777384
INF2	0.0777384
LRRC40	0.0777384
MATN1	0.0777384
MBTPS1	0.0777384
MCAT	0.0777384
NACAD	0.0777384
PANK2	0.0777384
PPP6R1	0.0777384
PTPN1	0.0777384
RHOH	0.0777384
RPAP2	0.0777384
SEMA6D	0.0777384
SPTLC3	0.0777384
TRIM21	0.0777384
TTC17	0.0777384
TTC3	0.0777384
VPS26A	0.0777384
ZDHHC6	0.0777384
ACYP2	0.0778458
CA4	0.0778458
CLCC1	0.0778458
DBC1	0.0778458
GLT8D1	0.0778458
GRIK4	0.0778458
MSRA	0.0778458
MUC6	0.0778458
MVP	0.0778458
TRIM48	0.0778458
URB1	0.0778458
ATN1	0.0786016
C2	0.0786016
CD46	0.0786016
GPR4	0.0786016
TNKS	0.0786016
ADNP2	0.078674
ARG1	0.078674
COL2A1	0.078674
DAGLA	0.078674
DYNC1LI2	0.078674
ETHE1	0.078674
FUT8	0.078674
IER3IP1	0.078674
MBNL2	0.078674
NAP1L4	0.078674
NDUFA7	0.078674
P2RX1	0.078674
PKN2	0.078674
PKP2	0.078674
POLR3B	0.078674
PRDM8	0.078674
RALY	0.078674
RBM38	0.078674
RGS10	0.078674
ZNF124	0.078674
EPB41L3	0.0790913
ITGA4	0.0790913
KCNJ14	0.0790913
MYO3A	0.0790913
SAMD9	0.0790913
SAR1B	0.0790913
SLC15A1	0.0790913
TPST2	0.0790913
XYLB	0.0790913
MAN1A1	0.0795841
ALDH3B1	0.0796574
ARSA	0.0796574
ATP6V1B2	0.0796574
BET1	0.0796574
BRWD1	0.0796574
C10orf26	0.0796574
C1GALT1	0.0796574
CABP2	0.0796574
COPG2IT1	0.0796574
DAAM1	0.0796574
ELK1	0.0796574
ENO3	0.0796574
FBXO28	0.0796574
FIS1	0.0796574
FPR1	0.0796574
GAGE1	0.0796574
GPR182	0.0796574
HSD17B14	0.0796574
IBTK	0.0796574
IL18RAP	0.0796574
IL8	0.0796574
ITSN1	0.0796574
KLHL35	0.0796574
LAG3	0.0796574
LOC441259	0.0796574
LPCAT4	0.0796574
MMD	0.0796574
MOGS	0.0796574
MORC2	0.0796574
MTERF	0.0796574
NBR1	0.0796574
NUP155	0.0796574
P4HTM	0.0796574
PELO	0.0796574
PEX10	0.0796574
PGAP1	0.0796574
PLCXD1	0.0796574
RBM19	0.0796574
RELB	0.0796574
REPS2	0.0796574
RPUSD2	0.0796574
SH2D1A	0.0796574
SLC12A4	0.0796574
SLC17A1	0.0796574
SLC39A14	0.0796574
SLC3A1	0.0796574
SLC6A12	0.0796574
SNX19	0.0796574
SPINT1	0.0796574
TANK	0.0796574
TMEM164	0.0796574
TOX3	0.0796574
WDR11	0.0796574
YES1	0.0796574
ZBTB5	0.0796574
ZNF350	0.0796574
ZNF721	0.0796574
DCC	0.079694
HS3ST3A1	0.079694
KLRK1	0.079694
UBE2B	0.079694
DNAJC17	0.0799143
HIGD1A	0.0799143
SCPEP1	0.0799143
SCRN3	0.0799143
CLIC5	0.08008
IRGC	0.08008
POLR1D	0.08008
TSPAN4	0.08008
C21orf7	0.0808574
CAMK4	0.0808574
DPH2	0.0808574
ETFB	0.0808574
G6PD	0.0808574
ITPR1	0.0808574
LARS2	0.0808574
LIMD2	0.0808574
RFK	0.0808574
TPI1	0.0808574
ADNP	0.0818116
GLYAT	0.0818116
SMCP	0.0818116
SYNPO	0.0818116
UBA5	0.0818116
ANGPT1	0.0837155
ATP8A1	0.0837155
C11orf2	0.0837155
DDX23	0.0837155
ENG	0.0837155
FAM18B1	0.0837155
GYPE	0.0837155
HSPA9	0.0837155
HUNK	0.0837155
LOC100129250	0.0837155
LRRC37A4	0.0837155
MBD3	0.0837155
NAG18	0.0837155
RHAG	0.0837155
SLC35D1	0.0837155
SORD	0.0837155
SRGAP2	0.0837155
SYF2	0.0837155
TRIM27	0.0837155
TUBB4Q	0.0837155
AREG	0.0839855
PPARG	0.0839855
TBRG4	0.0839855
ABCB8	0.0856242
CPSF4	0.0856242
NFIB	0.0856242
SMARCD3	0.0856242
TMC5	0.0856242
TREX1	0.0856242
GRSF1	0.0858214
RPL15	0.0858214
SAA3P	0.0858214
SCLY	0.0858214
ANPEP	0.0858609
HDGF	0.0858609
KCTD7	0.0858609
LAMB1	0.0858609
STAP2	0.0858609
TBCC	0.0858609
_10_Sep	0.0880816
CELSR2	0.0880816
CNN2	0.0880816
E2F8	0.0880816
KIN	0.0880816
LPCAT1	0.0880816
MAFG	0.0880816
MCM2	0.0880816
MUC8	0.0880816
NCRNA00081	0.0880816
NPM1	0.0880816
PASK	0.0880816
PDIA6	0.0880816
RBMXL2	0.0880816
RGPD4	0.0880816
RHBDF1	0.0880816
RIPK1	0.0880816
RNF139	0.0880816
RNF6	0.0880816
SIVA1	0.0880816
TNIP3	0.0880816
TOM1	0.0880816
USH2A	0.0880816
ATP5C1	0.0882642
BHLHE40	0.0882642
C22orf46	0.0882642
CHMP4A	0.0882642
CTAGE9	0.0882642
F2RL2	0.0882642
FRMD4A	0.0882642
FURIN	0.0882642
GALK2	0.0882642
MFSD9	0.0882642
NCKAP1	0.0882642
NOS1AP	0.0882642
NPAT	0.0882642
OR2B6	0.0882642
P4HB	0.0882642
PSIP1	0.0882642
SLC17A3	0.0882642
WDR37	0.0882642
ZC3HAV1	0.0882642
ZCCHC11	0.0882642
ZNF324	0.0882642
ACTR2	0.0892442
ADCK2	0.0892442
ADD2	0.0892442
ARFRP1	0.0892442
ATOX1	0.0892442
BCAN	0.0892442
BLOC1S1	0.0892442
C11orf95	0.0892442
CABP1	0.0892442
CCR6	0.0892442
CDK10	0.0892442
CDK6	0.0892442
CENPJ	0.0892442
CKB	0.0892442
CLDN6	0.0892442
CLINT1	0.0892442
CLTA	0.0892442
CPSF7	0.0892442
CTSA	0.0892442
DDX28	0.0892442
DHRS7B	0.0892442
DICER1	0.0892442
ELF2	0.0892442
FANCL	0.0892442
FZD6	0.0892442
GJA4	0.0892442
GOLGA1	0.0892442
GTF3C2	0.0892442
HAUS2	0.0892442
HNRNPA3	0.0892442
HOXB6	0.0892442
HPS6	0.0892442
IPW	0.0892442
JAM2	0.0892442
JTB	0.0892442
KIAA0430	0.0892442
LSM14B	0.0892442
MGC13053	0.0892442
PSMB2	0.0892442
RNF111	0.0892442
SCO2	0.0892442
SLC17A5	0.0892442
SLC35D2	0.0892442
TDP1	0.0892442
TGS1	0.0892442
TMPRSS11D	0.0892442
TRADD	0.0892442
UGGT2	0.0892442
VAMP8	0.0892442
ZNF529	0.0892442
ALDH6A1	0.0898622
ARNT	0.0898622
MRPS18C	0.0898622
NEFL	0.0898622
TLX1	0.0898622
TMEM2	0.0898622
CD63	0.0899863
ERC2	0.0899863
GPA33	0.0899863
IVD	0.0899863
RNPEP	0.0899863
ATXN10	0.0907347
ING2	0.0907347
THOC6	0.0907347
ABI1	0.0911111
ANKRD36	0.0911111
CCDC76	0.0911111
CDX2	0.0911111
CLMN	0.0911111
CYSLTR1	0.0911111
ELAC1	0.0911111
HLA_F	0.0911111
IL13RA1	0.0911111
INHBC	0.0911111
KLHDC3	0.0911111
LENEP	0.0911111
LOC100505960	0.0911111
LSM2	0.0911111
MECR	0.0911111
MNDA	0.0911111
MTNR1B	0.0911111
NAB1	0.0911111
PAXIP1	0.0911111
PLA2G16	0.0911111
PRKAB1	0.0911111
PROSC	0.0911111
SPARC	0.0911111
TPR	0.0911111
TUSC3	0.0911111
DEF6	0.09189
FLJ11292	0.09189
GMPR2	0.09189
GRID2	0.09189
PSMA5	0.09189
BAIAP2L2	0.0920804
BLZF1	0.0920804
C1orf21	0.0920804
DRD2	0.0920804
HSP90B1	0.0920804
IKBKB	0.0920804
OGFOD2	0.0920804
REG1B	0.0920804
RMI1	0.0920804
RPH3A	0.0920804
SPATA5L1	0.0920804
TCAP	0.0920804
FAM102A	0.0921228
HP	0.0921228
MS4A12	0.0921228
OSBPL10	0.0921228
RMND1	0.0921228
TEX11	0.0921228
VLDLR	0.0921228
GAB1	0.0932743
LOC100510314	0.0932743
SLC1A5	0.0932743
ZNF385D	0.0932743
KIR3DL3	0.0938123
PALB2	0.0938123
PIPOX	0.0938123
REEP5	0.0938123
TNFRSF11B	0.0938123
DCLRE1B	0.0943099
EZH1	0.0943099
KLHDC10	0.0943099
RPS6KA3	0.0943099
SEMA3B	0.0943099
CLN5	0.0953571
DDX21	0.0953571
ESPL1	0.0953571
IGLL5	0.0953571
IL15RA	0.0953571
KIT	0.0953571
LARP6	0.0953571
MGAT2	0.0953571
OR5I1	0.0953571
PURA	0.0953571
RBM41	0.0953571
UQCRC2	0.0953571
BTG1	0.095885
KDM6A	0.095885
LY6E	0.095885
RAB2A	0.095885
SUSD5	0.095885
AKAP12	0.0964159
FAM69A	0.0964159
GP1BB	0.0964159
PDIA3	0.0964159
RFXAP	0.0964159
SLC1A4	0.0964159
ABCF1	0.0965713
CNP	0.0965713
CTSL2	0.0965713
FDXR	0.0965713
OR3A1	0.0965713
RASGRP2	0.0965713
NPY	0.0969497
PLCB2	0.0969497
ZNF821	0.0969497
C6orf35	0.0984329
CACNA1B	0.0984329
CEP72	0.0984329
ECEL1	0.0984329
EFS	0.0984329
GFRA2	0.0984329
KIAA0776	0.0984329
RNF13	0.0984329
TCEB3B	0.0984329
TXNL4B	0.0984329
ABCC6	0.0992058
ADPGK	0.0992058
APOC3	0.0992058
APOH	0.0992058
ARF1	0.0992058
BAG3	0.0992058
BIN3	0.0992058
C10orf84	0.0992058
C13orf18	0.0992058
C5orf13	0.0992058
CC2D1A	0.0992058
CEACAM7	0.0992058
DLEU2	0.0992058
EXOC1	0.0992058
GPR1	0.0992058
H2BFS	0.0992058
HAUS6	0.0992058
HCG2P7	0.0992058
LBR	0.0992058
MPPE1	0.0992058
NUP62	0.0992058
OR7A10	0.0992058
PCK2	0.0992058
PGPEP1	0.0992058
PPIG	0.0992058
RAB40B	0.0992058
RCHY1	0.0992058
RFC2	0.0992058
RTN2	0.0992058
SNX27	0.0992058
ZNF273	0.0992058
ZNF324B	0.0992058
ZNF506	0.0992058
ABCA5	0.0993885
ADAMTS9	0.0993885
ALOX12	0.0993885
ARHGAP29	0.0993885
B4GALT2	0.0993885
BMPR1A	0.0993885
BTK	0.0993885
BZW1	0.0993885
C17orf48	0.0993885
C9orf95	0.0993885
CALB2	0.0993885
CANX	0.0993885
CBLB	0.0993885
CELA2A	0.0993885
CHRNA9	0.0993885
CLPX	0.0993885
COQ10B	0.0993885
CSTA	0.0993885
CYFIP1	0.0993885
CYP2U1	0.0993885
ERCC5	0.0993885
FAM175B	0.0993885
GCOM1	0.0993885
GTF2H5	0.0993885
HMGCS1	0.0993885
HRASLS	0.0993885
INPP1	0.0993885
IVNS1ABP	0.0993885
LDHA	0.0993885
LILRA3	0.0993885
LRRC47	0.0993885
[truncated: 10,996 more rows]

## Sheet: CCLE sig genes_51 cell lines
Significant genes used in CCLE cell clustering (Figure S4)
Gene	p-value
CMTM3	4.75014e-05
NCAM1	4.75014e-05
TNFRSF10B	4.75014e-05
ITGB1	5.31706e-05
INSM1	5.74316e-05
HES6	6.81635e-05
PODXL2	7.37455e-05
YAP1	7.37455e-05
PRDX2	7.55908e-05
RPS6KA5	7.55908e-05
JPH1	7.63307e-05
RALGAPA2	7.66124e-05
SPRED1	7.94162e-05
MTSS1	8.04157e-05
IKBIP	8.51278e-05
MSRB3	8.51278e-05
SERTAD1	8.51278e-05
C7orf41	8.55666e-05
ADM	8.6568e-05
HOOK1	9.08287e-05
MYL9	9.13161e-05
LOC100507507	9.13532e-05
SIX5	9.13532e-05
TRPM4	9.41939e-05
LOC439990	9.49274e-05
TK2	9.55028e-05
EPHA2	9.56493e-05
IFI35	9.56493e-05
PLA2G15	9.56493e-05
MGAT1	9.64116e-05
PLIN3	9.65639e-05
LOC100134361	0.000100206
H6PD	0.000104555
HFE	0.000106258
TOX3	0.000107303
TPM2	0.000108364
MRC2	0.000111339
QKI	0.000111839
MEGF9	0.000113542
CYR61	0.000113909
GM2A	0.000113909
TUBB6	0.000113909
RBPMS2	0.000114627
DUSP3	0.000117107
MOSC1	0.000117107
PGBD5	0.000117107
PRIC285	0.000117107
AKR1E2	0.000118853
DPYSL5	0.000118853
C14orf149	0.000120249
CIB1	0.000125089
NFKB2	0.000125598
LGALS1	0.000125961
JAKMIP2	0.000126059
PCNA	0.00012742
FGF2	0.000127942
TSPAN13	0.000127942
BLVRB	0.000128283
FOXO6	0.000128283
RPS28	0.000130288
ACTL6B	0.000131214
SERPINH1	0.000131334
ONECUT2	0.000132905
SPHK1	0.000132905
TNFRSF12A	0.000132905
PROX1	0.000134631
CTSL1	0.000134742
SYDE1	0.000136514
ACOT9	0.000137784
CNTNAP2	0.000138423
KIAA1949	0.000138889
WTIP	0.000138945
TBC1D30	0.000141229
EPCAM	0.000141797
RAPGEF4	0.000141797
RBMS2	0.000142425
EFEMP2	0.000143147
CCDC64	0.00014816
CCDC102A	0.000148198
ITGA5	0.000148198
LASP1	0.000150291
TMBIM1	0.000151307
LEPRE1	0.000152926
LATS2	0.000154553
MYO1C	0.000157745
KCTD11	0.000157864
KLHL23	0.000158814
RNF135	0.000158814
DNAJC6	0.000160038
STMN3	0.000161595
MFSD6	0.000163339
LAMB2	0.000164633
IQGAP1	0.000165042
GPM6B	0.000167185
UEVLD	0.000167509
HERC4	0.000169037
GPX8	0.0001709
VIM	0.0001709
SH3KBP1	0.00017382
EYA2	0.000174881
GLCCI1	0.000174881
B4GALT7	0.000178999
EHBP1L1	0.000181617
MMAB	0.000183709
TGFB1	0.000183709
AHNAK	0.000183742
TRIP10	0.000184119
ELK3	0.000185929
CDK5R1	0.000189448
TPM4	0.000190906
NFAT5	0.000191682
TRIM24	0.000192479
DNAJC12	0.000192612
TMEM49	0.000194208
CTGF	0.000197705
SNX21	0.00019861
MACROD2	0.000199586
EXT2	0.000199721
BCL2L11	0.000203238
ACPL2	0.000205218
IFIT1	0.000205218
NAA38	0.000205258
SCG3	0.000208702
DOCK1	0.000208812
REST	0.000212
MIR21	0.000212952
PDLIM7	0.000213632
INPP5A	0.000214443
EMP3	0.000215056
STK10	0.000218248
STXBP5L	0.00021834
DAG1	0.000220245
PLA2G12A	0.000220245
ANXA2P2	0.000220663
C3orf64	0.000220663
RAB34	0.000220663
RRAS	0.000220785
BCL2L12	0.000221301
SCN3A	0.000221301
LOC339929	0.00022565
GNG4	0.000226439
PPM1L	0.000226439
TXNDC16	0.000226439
PDGFC	0.000228443
VASP	0.00022912
CNN2	0.000229762
FEZ2	0.000229762
CCNYL1	0.00022999
ADAM9	0.000230585
TJP1	0.000232241
PAX5	0.00023367
PTPN9	0.000234441
TAX1BP3	0.000235193
BSN	0.000236494
SLCO3A1	0.000237345
TAGLN3	0.000238095
PGAP1	0.000241114
AMFR	0.000242845
MYL12B	0.000242845
TRADD	0.000242845
IFITM2	0.000243229
ANXA2	0.000245724
OGDHL	0.000245724
SNAP25	0.000245724
KDELR3	0.000245732
DDC	0.00024816
GBA2	0.00024863
OR7E14P	0.000252089
LOC100289410	0.000252221
NBEA	0.000254909
AXL	0.000255473
ADPGK	0.000255565
SMAD3	0.000256562
SEC11C	0.000257172
ASCL1	0.000260757
ZYX	0.000261216
MYADM	0.000261291
SLC10A3	0.000263619
ZNF217	0.000264834
CELF4	0.000267475
SESTD1	0.000267475
CAV1	0.000270524
PBX2	0.000271379
GAS2L1	0.000272811
MAML3	0.000273427
TNFRSF10D	0.000273427
FGD4	0.000273962
FAM38A	0.000275221
KLF6	0.000279906
ZCCHC9	0.000282489
MAL2	0.000285156
SMURF1	0.000285486
CHGA	0.00028998
NDUFAF4	0.00028998
PEX5L	0.000290696
VCL	0.000290696
RAB32	0.000293634
PLBD1	0.000294328
LOC284454	0.000295667
JUB	0.000296897
NCRNA00287	0.000299384
HEXIM1	0.000300024
SNAP23	0.000301131
IGF2BP3	0.000303038
ST18	0.000303243
RUNDC3A	0.000306363
NUP37	0.000307226
PTMA	0.000307226
SEMA6D	0.000307226
_10_Sep	0.000310313
IL15RA	0.000310313
ZMYND11	0.000310397
GADD45G	0.000310747
SNX33	0.000310822
FAF2	0.000311828
GDAP1	0.000313675
KLF2	0.000313675
SYN1	0.000313675
SBK1	0.000315164
CCPG1	0.00031609
CPLX2	0.000321901
BDH1	0.000322206
ETHE1	0.000322206
KIF5B	0.000322206
TRIM5	0.000322206
HIPK2	0.000323259
LOC653602	0.000323259
CHN2	0.000323663
MARK1	0.000325977
LOC541471	0.000326821
LOC643749	0.000326821
FHDC1	0.000329842
CBFA2T2	0.000331283
ZDHHC7	0.000334616
GALNT4	0.000334949
MFSD5	0.000334949
SWAP70	0.000334949
RHBDF1	0.000335558
SLAIN1	0.000335558
ATP8B3	0.000336149
_9_Mar	0.00033779
NEDD4	0.000342047
RILPL2	0.000342124
CRTAP	0.00034395
TMEM198	0.000346284
KIAA1409	0.000349506
PAPSS2	0.000349548
HSD17B7	0.0003498
ELAVL1	0.000350453
RAB43	0.00035078
KCNB2	0.000351006
APOBEC3F	0.000353065
STAM2	0.000353065
ZNF785	0.000353065
C11orf68	0.000355271
PTPN12	0.000355814
RNF165	0.000355814
TEAD4	0.0003592
AGTRAP	0.000360601
MGC11082	0.000360987
EDEM1	0.000362705
MOAP1	0.000365211
PLCL2	0.000365843
TNFSF12	0.000367827
CERCAM	0.000368354
ERLIN1	0.000368354
PARP3	0.000369286
LOC286161	0.000370136
CLCF1	0.000373187
EVC	0.000373187
CTSL1P8	0.000374215
IFITM3	0.000377015
IL4R	0.000377935
UNC80	0.000379124
KIF5C	0.000379654
LOC283278	0.000379654
HMOX1	0.000380203
MCF2L	0.000380843
GNAO1	0.000380889
CENPV	0.000385509
CT45A1	0.000385509
MICA	0.000386339
RGS16	0.000386339
CYFIP2	0.00038826
CHST3	0.000391042
DRAM1	0.000392031
N4BP2L1	0.000392633
CCNYL2	0.000392934
DRAP1	0.000392934
TGM2	0.000392934
GADD45B	0.000396595
PSMA5	0.000398837
PDZRN3	0.000400574
HMGN2	0.000401635
CHGB	0.000401998
FZD2	0.000401998
NEXN	0.000402312
CKB	0.00040396
ENO2	0.00040396
NCRNA00152	0.000405314
RSPO3	0.000405457
AP3B2	0.000411338
PCSK1	0.000411338
PLEKHA7	0.000411338
ITPRIP	0.000412726
C9orf21	0.000413471
RNASE4	0.000413471
CHD6	0.00041701
RPS6KL1	0.000421023
HMGA2	0.000422157
TUBB2B	0.000422157
PPM1E	0.000422443
CD24	0.000423823
TXNIP	0.000423823
BAG3	0.000430249
UACA	0.000430288
ITGB5	0.000430935
ANXA2P3	0.000433639
COMMD1	0.000433639
CPLX1	0.000433639
TMEM214	0.000433639
KCNC1	0.000435697
KCNK12	0.000436154
ORAI1	0.000438516
BEND5	0.000445714
NOTCH2NL	0.000447002
EML5	0.000448604
RAPGEF5	0.000448604
C17orf69	0.000451683
CPE	0.000455638
C10orf26	0.000455885
C6orf153	0.000456502
MARCKSL1	0.000458869
CDK5R2	0.00046122
RASSF8	0.000465483
MOBKL1B	0.000465875
B3GNTL1	0.00046927
PKIA	0.000472718
ASCC1	0.000477016
THG1L	0.000478035
SYK	0.000479042
TLCD2	0.000481302
SEZ6L	0.000484634
TFE3	0.000484634
PYGL	0.000490608
MCFD2	0.000497119
OSTM1	0.000497119
MYL12A	0.000498571
STAT6	0.000498571
NRXN1	0.000501955
LOC100130633	0.000502628
ANG	0.000503633
MAP7	0.000504983
PTPN14	0.000504983
CD97	0.000506184
PTPLA	0.000507052
MTMR11	0.000508869
COL6A2	0.000509206
ACOX3	0.000510908
BTG2	0.000511554
KLHL5	0.000511554
TMEM74	0.000511554
MFSD2A	0.000513495
KCNH2	0.000514685
MGAT4A	0.000514685
SETBP1	0.000514794
ADAM10	0.000517852
COX17	0.000517852
RASEF	0.000517852
TTC23	0.000520795
UBE2QL1	0.000521649
NOTCH2	0.000523314
SHC1	0.000523975
TDO2	0.00052519
TMX4	0.00052519
GNAI2	0.000526766
SH3GL2	0.000532552
LOC100287689	0.000532968
JOSD2	0.00053793
BEX1	0.000538663
ZNF195	0.000538663
MARVELD1	0.00053906
MANEAL	0.00053906
TMEM144	0.000541391
MOBKL2A	0.000543519
BPA_1	0.000547463
PMP22	0.000547463
ELAVL3	0.000551992
MYB	0.00055244
SLC30A7	0.00055244
ATP6V0E1	0.000555213
CAMK2B	0.000563893
COL5A2	0.000565915
PPIC	0.000565915
COQ2	0.000566451
DKFZP586I1420	0.000566451
H3F3A	0.000566451
GIT2	0.000566885
LOC100509621	0.00056799
FAM105A	0.00056896
LOC145783	0.000574469
FAH	0.000576129
BCAP29	0.000577795
C6orf174	0.000577795
RIMBP2	0.000577795
ATP5C1	0.000580223
C7orf68	0.000580223
SALL2	0.000580537
C1orf84	0.000581084
ERF	0.000585137
FANCL	0.000596003
SEZ6	0.000596003
ZNF337	0.000596003
DKK1	0.000596612
LOC100287426	0.000601684
WDR69	0.000601684
LOC285835	0.000606634
SRGN	0.000606634
ORAI3	0.00061141
ISG15	0.000611615
MAP3K13	0.000611615
KCNH6	0.000616007
PTRF	0.000616007
SVOP	0.000616007
CAMK2N2	0.000618178
MORF4L1	0.00062331
POLD4	0.000624398
DAPL1	0.000627183
EPDR1	0.000632333
C10orf114	0.00063416
GALNT10	0.00063416
KIAA0895L	0.00063416
WFS1	0.00063416
POC1A	0.000635191
RER1	0.000635191
UBR3	0.000635191
KPNA4	0.000635535
RHOC	0.000635535
ANLN	0.000637199
ACTR2	0.000638062
C16orf75	0.000638062
CYCS	0.000638244
SMYD5	0.000638407
C12orf5	0.000640233
LOC100506860	0.000640233
NOL4	0.000640233
SGMS2	0.000640233
C1orf118	0.000640967
PRRX2	0.000642393
RNF207	0.000644075
COL5A1	0.000645238
KIF7	0.000646646
SHISA5	0.000647279
ATP6V1G2	0.000655632
LUC7L3	0.000655632
UBE2Q2	0.000657142
UBLCP1	0.000657142
KCNK3	0.000658328
C19orf30	0.000664073
CCDC99	0.000664073
FAM134B	0.000664773
AGPAT5	0.00067324
SEC11A	0.000677169
EMP1	0.000679596
KIAA0408	0.000684452
MBNL3	0.000685248
ZNF3	0.000685248
ASL	0.000687756
SYT4	0.000690875
CCDC88C	0.000697407
SOAT1	0.000697764
ZCCHC24	0.000697848
RTN1	0.000701223
MAP4	0.000701898
PFN4	0.000701898
PFDN1	0.00070212
TIMP2	0.00070212
RNF216	0.000704933
MMD	0.000706684
_3_Sep	0.000708056
TMOD3	0.000708056
FXYD6	0.000710807
ZNF397	0.000710935
SNX8	0.000713033
MMP1	0.000714624
CAND1	0.000714858
GJA3	0.000716418
SAMD8	0.000716418
CDS1	0.000718607
PLOD1	0.000718607
GLG1	0.000729152
LOC100509130	0.000730677
LRRC61	0.000736323
CCNB1IP1	0.000740519
SLC27A2	0.000743173
FAM107B	0.000756974
ANK3	0.000759025
FAM155B	0.000759025
KIF1C	0.000759025
RUNX3	0.000760967
SHISA2	0.000760967
TMEM27	0.000760967
FERMT2	0.000763511
FYCO1	0.000763511
PLEC	0.000763511
RRAS2	0.000763511
SYP	0.000765235
CAP2	0.000765925
DPY30	0.000765925
DSP	0.000765925
ROCK2	0.000765925
FSTL3	0.000768624
TNFSF9	0.000769804
TSPAN7	0.000770151
C3orf63	0.000771124
FGF7	0.000772029
HEPACAM2	0.000772029
MIAT	0.00077333
TRIM59	0.000774796
ACYP1	0.000778813
AGTPBP1	0.000778813
METTL7A	0.000778813
KIAA1543	0.000782239
CBX2	0.000783864
TRIB2	0.000783864
PROS1	0.00078548
CKMT1A	0.000786047
RAB31	0.000788852
SLC12A4	0.000788852
MOBKL2C	0.000790847
SAR1A	0.000791858
CDC42EP1	0.000808445
KIAA1539	0.000808664
LOC100129502	0.000808664
FNDC3B	0.000810489
NPHP3	0.000812588
CD70	0.000813545
SDR39U1	0.000813908
MTMR7	0.000815954
DKKL1	0.000836467
KIAA1147	0.000837541
SLCO4C1	0.000837541
FAM175B	0.000840113
GPX2	0.000840113
PDCD6IP	0.000840113
GOLGA6L4	0.000845243
SDSL	0.00084719
SMARCA4	0.00084719
SQRDL	0.00084719
FCRLB	0.000849792
KCNH8	0.000856487
PHYHIPL	0.000856873
RILP	0.000856873
NRAS	0.000860824
CDK7	0.000862663
SHCBP1	0.00086413
GFOD1	0.000865456
LOC285812	0.000865456
GLT25D1	0.000868832
NAB2	0.000868832
NECAP2	0.000868832
MBTD1	0.000871343
SLC26A2	0.000871343
PELI2	0.000874651
LRP10	0.00088121
MAPRE2	0.000882138
EHD2	0.000883717
LPCAT2	0.000890893
C6orf168	0.000893898
MMP12	0.000898059
OTUD7A	0.000898344
SPRY4	0.000898344
TNRC18	0.000900791
HTR7P1	0.000902893
ZNF185	0.00090656
ACTN1	0.00090842
LIX1L	0.00090842
UROS	0.000914944
MEX3A	0.000920794
SEC23B	0.000920794
SLC2A10	0.000921127
ENPP5	0.000929165
LOC100288181	0.000929165
SELM	0.000941709
METRNL	0.000944885
STX4	0.000944885
RHOF	0.000947787
CLIP1	0.000948728
HMGCS1	0.000948728
MGC4294	0.000951127
RNF144A	0.000952887
DLL3	0.000953589
ATG4D	0.000960308
ATL3	0.00096517
LARP6	0.000969052
TNIP2	0.000969446
CADPS	0.000976217
FRY	0.000977039
FAM65A	0.000978891
TRIM7	0.000978891
PACSIN3	0.000980747
RSU1	0.000980747
GLUD1	0.000987374
TMCO7	0.000989098
PIGB	0.000991599
GKN1	0.000999414
PLEKHJ1	0.00100476
ZNF48	0.00100476
PTPRD	0.00100847
HOOK2	0.00100997
STXBP1	0.00100997
TIGD3	0.00100997
SGK269	0.00101792
RIPPLY2	0.00102096
NGLY1	0.00102174
CECR6	0.00102688
PSD3	0.00102688
SS18	0.00102775
MAP7D3	0.0010351
RRM1	0.00103776
DLG3	0.00104045
FAM114A2	0.00104278
H3F3B	0.00104429
PELI1	0.00104652
RDH10	0.00104652
LMNA	0.00104803
MEF2D	0.00104803
MXRA7	0.00104803
HS3ST1	0.00104964
SUCLG2	0.00104964
STAT1	0.00104991
RPRM	0.00105153
C7orf10	0.00105172
PTGES	0.00106015
DUSP26	0.00106029
PKNOX1	0.00106062
PRUNE2	0.00107145
PP13439	0.0010725
LOC100131199	0.00107284
SMC1A	0.00107284
TMEM151B	0.00107419
ZBTB33	0.00107581
DUSP4	0.00107885
GPR98	0.00108065
C8orf58	0.00108134
MREG	0.00108134
RAB3C	0.00108134
YIPF5	0.00108134
BIRC3	0.00108981
BCL7C	0.00109002
CACNA1D	0.00109696
CTNNA1	0.00109819
MORF4	0.00110117
ELAVL4	0.00110117
MATN3	0.0011023
PRR13	0.00110256
SPATA20	0.00110256
CLU	0.00110365
SRRM3	0.00110365
AHNAK2	0.00110395
FLVCR1	0.00111165
HLA_E	0.00111402
SEC23A	0.00111899
ANO5	0.0011201
RIMKLA	0.0011201
RNF181	0.0011201
CELSR2	0.00112415
CXXC1	0.00112415
DLL1	0.00112981
EVI5	0.00112981
AVPI1	0.00113219
SOX11	0.0011329
DDX5	0.00114025
PHF21B	0.00114025
P4HA1	0.00114111
ZNRF3	0.00114921
CHP	0.0011536
OPA1	0.00115509
RBP1	0.00115509
SYT13	0.00115509
EPHB4	0.00115949
FAM176B	0.00115949
RNF138	0.00115949
UXS1	0.00115949
ASRGL1	0.00116041
POU6F2	0.00116041
SLC25A24	0.00116041
SUMF1	0.00116041
TRIM6	0.00116041
MAGEF1	0.00117052
HS6ST1	0.00117294
CD58	0.00117442
ABCD1	0.00117888
LUZP1	0.0011833
RGS20	0.00118588
RNH1	0.00118684
LPP	0.00119537
OVOL2	0.00119537
PDE8A	0.00119587
TGIF1	0.00119587
MAN1A2	0.00119839
TYW3	0.00120034
ZNF124	0.00120196
ATG7	0.00120692
KDM4B	0.00120692
TMSB10	0.00120692
XAF1	0.00120692
POU4F1	0.0012126
PRKAR2A	0.0012126
RAB3IP	0.0012126
TSHZ1	0.0012126
CHD7	0.00121778
FAM84A	0.00121839
MAGEA4	0.00122121
LOC100509231	0.00122788
STYX	0.00122788
TBXA2R	0.00122788
IGFBPL1	0.00124932
ANXA1	0.00125064
FLJ33630	0.00125192
NOS1AP	0.00125192
CTDSP1	0.00126127
NAPB	0.00126167
FLJ35776	0.00126903
H1FX	0.00126903
AP1G2	0.00126985
CRMP1	0.00126985
EPB41L2	0.00127212
MYO1A	0.00127212
PAIP2B	0.00127576
INSM2	0.00127684
CADM1	0.00127857
LOC100505522	0.00127857
FAM114A1	0.00128191
ARFGEF2	0.00129085
SPTB	0.00129085
FSD1L	0.00130254
GPR56	0.00130254
PHLPP2	0.00130254
MYO1D	0.00131253
NRSN1	0.00131253
GAPDHP62	0.00131886
GPR173	0.00131886
TMEM169	0.00131886
OPTN	0.00132082
DUSP8	0.00132126
FBXO18	0.00132363
TASP1	0.00133465
PLCD3	0.00133688
TTC9	0.00133688
ST8SIA3	0.00133755
TM4SF18	0.00133755
PKN3	0.00134158
PPM1H	0.00134311
SPINT1	0.00134311
SEMA3C	0.00134574
C1S	0.00135235
FDFT1	0.00135235
LRRN1	0.00135235
RPS6KA4	0.00135235
TCTEX1D2	0.00136836
ZNF136	0.00136836
MAN1B1	0.00137349
MSI2	0.00137349
TMEM108	0.00137349
RALB	0.00137991
RPL39L	0.00137991
SATB1	0.00137991
C1orf115	0.00138045
ELL	0.00139069
PPM1M	0.00139304
IFFO1	0.00139496
TBC1D24	0.00139496
REEP3	0.00139996
ARL8B	0.00140913
RNF157	0.00140913
EIF2AK4	0.00140951
SCAMP5	0.00140951
PCDH8	0.00141061
LOC84856	0.00141507
RARS	0.00143254
ZNF295	0.00143254
LOC100507185	0.00144009
SLC30A5	0.00144009
STRN	0.00144009
UBE2J1	0.00144009
MYO1F	0.00144922
CPNE2	0.00145151
MYO5C	0.00145231
MC1R	0.00145859
GPR126	0.00145932
PLK2	0.00146829
HOXD11	0.00146909
C8orf82	0.00147141
ADAMTSL4	0.00147699
MCM3AP_AS	0.00147699
SLC36A1	0.00148414
ITGAV	0.00148601
LACTB	0.00148729
LZTS1	0.00148729
ICAM3	0.00148832
C11orf30	0.00150573
SQSTM1	0.00150573
GRIK3	0.00152237
ANKRD43	0.00152258
NCRNA00281	0.00152258
LOC729088	0.00152418
FAM123A	0.00152533
SPEF2	0.00153126
NPM2	0.00153225
IRAK2	0.00153695
DYM	0.00153741
SVIP	0.0015395
FANCF	0.00155106
LASS2	0.00156089
LINGO2	0.00156089
PCP4	0.00156089
ASTN1	0.00157129
CDC42EP2	0.00157129
FLJ38109	0.00157129
MAST1	0.00157129
ESRRG	0.00158136
LOC79999	0.00158136
TMEM189_UBE2V1	0.00158136
C1orf95	0.00158672
EEA1	0.00158672
SHROOM2	0.00158672
RAI2	0.00159054
TLN2	0.00159054
LOC283481	0.00159284
RALGPS1	0.00159893
BTN2A1	0.00160452
SFXN3	0.00160452
C7orf29	0.00161025
HAS2	0.00161025
MAP7D1	0.00161283
SLC31A2	0.00161415
C17orf76	0.00161767
CALCB	0.00162132
PLEKHO2	0.00162132
DENND2A	0.00162198
CD99	0.00163238
EFR3A	0.00163238
PRKRA	0.00163238
VWDE	0.00163948
ATOX1	0.00163968
NME6	0.00164472
NUP62CL	0.00164472
EID3	0.00164947
LDOC1L	0.00164947
GNAZ	0.00166878
KIAA1549	0.00167405
LOC100506728	0.00167526
TCIRG1	0.00167526
IL17RB	0.00168162
RTN3	0.00168162
HEXB	0.00168177
SNUPN	0.00168177
GFER	0.00168694
CXCR4	0.00168709
LOC729652	0.00168709
SPSB2	0.00168709
APOBEC3G	0.00169166
GATC	0.00169166
HEBP1	0.00169166
AKAP1	0.00169548
FAM201A	0.00169548
FLJ31813	0.00169548
TTC1	0.00169548
DAGLA	0.00171316
MAMLD1	0.00171316
PLEKHG2	0.00171316
SETMAR	0.00171316
TWF2	0.00171316
ZNFX1	0.00171378
SFT2D1	0.00171666
CLIC1	0.00172044
LOC387790	0.00172346
CENPT	0.00173814
SLC41A1	0.00173814
BCL9L	0.00174434
MICB	0.00174434
ZFP36	0.00174434
SP110	0.00175484
SS18L1	0.00175484
TWSG1	0.00175484
C12orf61	0.00175893
ANKRD16	0.00175943
ANO6	0.00175943
TAP2	0.00176279
LOC400084	0.00176316
PDLIM2	0.00176428
ARVCF	0.00177433
MAP1LC3B	0.00177433
FAM117B	0.00177994
FBXW11	0.00177994
PLD1	0.00177994
LOC389023	0.00178348
EFNA4	0.0017846
SHISA4	0.0017846
CENPN	0.00179704
STARD8	0.00179708
FUT11	0.00180105
SLC39A13	0.00180419
TMEM57	0.00180419
FBXO22	0.0018059
SERPINB6	0.0018059
LOC729870	0.00180788
ARHGAP31	0.00182317
FAM160B1	0.00182317
RNF149	0.00183855
PIK3C2A	0.00184093
CPSF6	0.00184179
CCND1	0.00184767
DDX25	0.00184767
ADCY1	0.00184808
CLDN3	0.00184808
C1orf174	0.00185393
C20orf20	0.00185393
EN1	0.00185532
FKBP14	0.00185585
GCH1	0.00185747
GLUL	0.00185747
KIAA1244	0.00185747
PIK3CD	0.00185747
TDG	0.00185747
UPF2	0.0018659
FUNDC2	0.00186643
PFN1	0.00186643
TGFBR2	0.00186839
TRIP4	0.00186839
ZFP36L1	0.00186839
C2orf18	0.00188164
RNF213	0.00188583
MITD1	0.00189473
C1QTNF3	0.00189487
AAK1	0.00189527
HSBP1L1	0.00189527
KIF13B	0.00189527
FAM83F	0.00191382
MPG	0.00191382
ST3GAL2	0.00191382
ZBTB4	0.00191382
UBE2Z	0.001919
PDXDC1	0.00192177
RNF183	0.00192224
TDRD6	0.00192224
BAI3	0.00194149
BBS12	0.00194199
HADH	0.00194199
KSR2	0.00194199
AKAP7	0.00194444
ENOPH1	0.00194444
NPAS2	0.00195737
SCN3B	0.00195737
SLC2A3	0.00195737
KIAA1033	0.00197496
MAGEA9	0.00197496
NINJ1	0.00197496
PHF10	0.00197496
PSG4	0.00197496
SCAMP2	0.00198771
SEMA4D	0.00199184
AUTS2	0.00200066
HNRNPA3	0.00200066
RFTN2	0.00200066
POFUT2	0.00200916
BET1	0.00201624
CCNG2	0.00201624
ETV5	0.00201624
HSD17B6	0.00202146
LOC100506517	0.00203188
NPTN	0.00203188
KCND2	0.00204014
ATXN1L	0.00204235
C5orf15	0.00204235
LOC730102	0.00204235
FOSL1	0.00205739
LEPREL4	0.00205925
ZNF354B	0.00205925
UFSP2	0.00206504
SORL1	0.00206846
GBX2	0.00207435
LEF1	0.00207435
SNX22	0.00207435
NTAN1	0.00207747
TMEM110	0.00207747
LOC400684	0.00208129
CHN1	0.00208188
EML6	0.00208188
SGPP2	0.00208188
FSTL1	0.00208705
LCAT	0.00208705
C18orf32	0.00209629
G3BP1	0.00209629
CEL	0.00209752
CKLF	0.00210697
ATXN7L3B	0.00211334
SLMAP	0.00211334
HNRNPD	0.00211497
COL11A1	0.00211853
COQ10B	0.00211853
MAT2B	0.00212897
CTSA	0.00212951
SARM1	0.00212951
MYT1	0.00214139
ANKRD18A	0.00215359
NEK3	0.00215359
TMOD2	0.00215359
FHOD1	0.00215541
KIAA0182	0.00215541
COCH	0.00215862
IGSF9	0.00215862
TSEN54	0.00215862
VDAC1	0.00215949
ZNF571	0.00215949
RIPK2	0.00216701
SEC23IP	0.00216701
KIT	0.00218618
HGF	0.00219379
IL27RA	0.00219379
L2HGDH	0.00220659
RASGEF1B	0.00220944
TSGA14	0.00220944
DHPS	0.00221034
LOC100129282	0.00221034
LOC100287015	0.00221034
RBMX	0.00221034
SNAPC2	0.00221034
TICAM2	0.00221034
LOC100294362	0.00221373
ZNF708	0.00222434
AMPD2	0.00223439
COL12A1	0.00223439
GATS	0.00223439
CKAP4	0.00224105
POU3F2	0.00224824
ANKRD26	0.00224834
C12orf34	0.00224834
AP3B1	0.00225138
ZNF706	0.00225138
BRI3BP	0.00227424
WDR1	0.00227424
ABL2	0.00227999
TAF12	0.00227999
MICALCL	0.00228347
AP1G1	0.00228473
CYB5A	0.00228473
RPL26L1	0.00228473
SOX6	0.00228473
C14orf143	0.00228555
TAPBP	0.00228555
COBL	0.00228762
ZNF165	0.00228762
NARS2	0.00228823
SYT7	0.00228823
LPCAT1	0.00229437
MAP3K8	0.00229437
NELL1	0.00229437
SNRPE	0.00230221
TRA2B	0.00230221
C2CD4A	0.00230803
WWOX	0.0023123
ITPR1	0.00233634
LRRC8E	0.00235156
PTGR1	0.00235652
CAMSAP1	0.00235758
RCC2	0.00235758
PQLC3	0.00235857
PCDH7	0.00236322
GRM8	0.00236557
ZFP64	0.0023708
BCL2	0.00237169
ST6GALNAC6	0.00237273
B4GALT1	0.00237594
S1PR3	0.00239415
TAP1	0.00239476
TTLL7	0.00239476
XRCC4	0.00239476
FLJ38668	0.00240004
C3orf70	0.00240266
C9orf7	0.00240266
CDC123	0.00240266
GDI2	0.00240266
MYT1L	0.00240266
SIDT2	0.00240266
TCF7L2	0.00241309
EPHA4	0.00241933
PGAM1	0.0024217
FAAH2	0.00242246
ODZ4	0.00242246
ENY2	0.00244169
STX1A	0.00244169
ZNF227	0.00244169
GNB4	0.00244607
NFKBID	0.00244607
XYLT2	0.00244787
ANO10	0.00245746
LOC100506529	0.00245746
TPD52L2	0.00245746
SPPL2A	0.00245912
KIAA0895	0.00245923
CCDC110	0.00245989
ESPN	0.00245989
FTSJ3	0.00245989
HBEGF	0.00245989
PXN	0.00245989
FMNL1	0.00247816
IFNE	0.00247816
CSGALNACT2	0.00248476
LOC100505880	0.00248476
SOCS5	0.00248476
HCCS	0.00248906
SMPD3	0.00248906
FLJ22184	0.00250415
FPGT	0.00250415
GALC	0.00250415
ELAVL2	0.00250727
NKX2_1	0.00250727
SOBP	0.00250727
PDXP	0.00251078
SMAGP	0.00251078
EFCAB7	0.00252023
PHF11	0.00252349
CLINT1	0.00252638
NBPF11	0.00252638
GGCX	0.00254869
FAM101B	0.00255341
CRAT	0.00257295
ARHGAP12	0.00258349
CYBRD1	0.00258419
HSF2BP	0.00258477
C7orf46	0.00259131
DCAF12	0.00259131
LOC645984	0.00259131
IKBKE	0.00259177
PJA1	0.00259645
RBM43	0.00259645
SRRM4	0.00259645
NDUFC2	0.00260976
SNX17	0.00260976
SFTA1P	0.00261149
LOC100508125	0.00263135
C14orf132	0.00263182
ABHD15	0.00263693
TMSB15A	0.00263693
CRIM1	0.0026386
NACC2	0.00264626
NOTCH3	0.00264626
SC4MOL	0.00264626
C13orf23	0.00264718
ELOVL1	0.00264718
ANKS1A	0.00264889
LOC283174	0.00264889
IGF2BP2	0.00265184
CCDC69	0.00265918
CNTN3	0.00267828
DOLK	0.00267828
FBXO45	0.00267828
LOC100505490	0.00267828
PPP4R1L	0.00267828
RGS8	0.00267828
C11orf24	0.00267973
CSNK1A1	0.00267973
KIAA1804	0.00267973
BRP44L	0.0026857
ATP6V0B	0.00269443
HOXD10	0.00269443
SCARF1	0.00269443
ATF7IP2	0.00271492
MAP3K12	0.00271492
PLS1	0.00271492
ABI1	0.0027155
FLII	0.0027155
SNCAIP	0.00271823
PPP1R13L	0.00271959
PSMD2	0.00272314
LOC154761	0.00273467
TNIP1	0.00275712
HDHD2	0.00276742
ANXA2P1	0.00279577
LOC100499467	0.00280423
AKD1	0.00280588
DUSP6	0.00280588
KIAA0494	0.00280588
CALU	0.00281665
DOPEY1	0.00281665
LOC100506761	0.00281665
UBTD1	0.00282892
VSIG10L	0.00282892
GRHPR	0.00282926
BTBD3	0.00283258
GSTA1	0.00283258
TTC31	0.00283258
UBE2I	0.00283258
MGST2	0.0028336
LOC100508567	0.00284029
LOC284244	0.00284735
FAM13C	0.00284773
MRPL48	0.00284773
TWF1	0.00284773
C1orf183	0.00284975
P4HA2	0.00284975
SUGP2	0.00284975
CDC14B	0.00286086
CUL7	0.00286086
IER3	0.00286086
TSPAN11	0.00286508
RARG	0.00286961
BCL11A	0.00287937
SIPA1L2	0.00287937
CSRNP3	0.00288362
KCNH7	0.00288362
S1PR5	0.00288362
PORCN	0.00288869
PPP1R12A	0.00289552
PPP2R2B	0.00289552
LOC284385	0.0029129
PXDNL	0.0029295
FOXC2	0.00293002
ANXA6	0.00293135
ITCH	0.00293558
LIMK2	0.00293558
LOC730755	0.00294854
FAM26E	0.00295431
YEATS4	0.00295431
KIF21A	0.00295457
KHDRBS3	0.00295604
SESN3	0.00295604
TPPP	0.00296271
GATSL3	0.00297333
TK1	0.00297333
CBWD1	0.00298551
SSH1	0.00298551
FITM2	0.00299306
ASB7	0.00300226
LOC220906	0.00300226
LNX2	0.00302536
C11orf93	0.00303657
VAMP3	0.00304581
BIRC2	0.0030576
CTSO	0.0030576
ZNF324	0.0030576
LOC100130741	0.0030645
BZRAP1	0.00306897
FBXW5	0.00306897
MSH2	0.00306897
ADAP1	0.00307211
ATG4C	0.00307211
GPN1	0.00307211
MCPH1	0.00307211
MCTS1	0.00307211
RFX5	0.00307211
MIR101_1	0.00307738
MTUS1	0.00307738
ETF1	0.00309436
PCSK2	0.00309436
ECD	0.00309524
KIAA0664L3	0.0031066
DCUN1D2	0.00311031
IGFBP5	0.00311031
FAM71E1	0.00312099
SIX2	0.00314019
MVP	0.00314548
C7orf25	0.00315012
AMOTL2	0.00315267
SV2A	0.00316008
LAMC1	0.00316978
NT5E	0.00316978
SLC25A30	0.00316978
PSMD9	0.00318267
ARPM1	0.00319725
CDR2L	0.00320418
EVL	0.00320808
GPR157	0.00320808
RYBP	0.00320808
BMP1	0.00321238
LOC100506126	0.00321238
MYO9A	0.00321238
C14orf181	0.00321518
GPR176	0.00322428
CA8	0.0032532
CYP20A1	0.00325702
SERTAD3	0.00329355
C17orf91	0.00329514
CAPZA1	0.00329846
ADAMTS6	0.0033172
CDKN1B	0.0033172
BRSK2	0.00332939
EGLN3	0.00332939
FRAS1	0.00332939
ZDHHC8	0.00332939
ZNF630	0.0033328
SLC25A29	0.00334243
DSCAML1	0.00335653
UNC13A	0.00335966
SERPINB7	0.00337309
RXRA	0.00337459
LOXL2	0.00337657
TFF3	0.00337657
CLGN	0.00338368
GLRX2	0.00338582
CD44	0.00339382
PSMD6	0.00340118
LOC100128822	0.00340634
C14orf93	0.00340778
NOG	0.00341712
PAN2	0.00341712
DEFB1	0.00342545
TBC1D16	0.00343008
NDST4	0.00343726
TMEM183A	0.00343876
PPARD	0.00344419
FABP4	0.0034445
C19orf12	0.00345072
LOC100509093	0.00345072
SLC16A10	0.00345072
HSD11B2	0.00345212
NAV1	0.00345212
MAPKAP1	0.00345544
FKBP10	0.00347953
POLE4	0.00347953
TMEM30B	0.00347953
LOC100507277	0.0034868
AACS	0.00349037
DUSP11	0.00349037
GALNT3	0.00349037
GYS1	0.00349037
CLDN4	0.00349978
NXPH1	0.00349978
TYSND1	0.00349978
CDK17	0.00350631
LOC100506798	0.00350673
TPK1	0.00351877
LPIN1	0.00354159
UPF3B	0.00354159
ZBTB7C	0.00355578
LRRC6	0.00355674
MYRIP	0.00355674
TRIOBP	0.00355674
MICALL1	0.00359966
PLEKHA9	0.00359966
OSGIN1	0.0036046
HNRPDL	0.00360551
RASSF1	0.00360551
TMSB15B	0.00360551
KHK	0.00361659
LMO3	0.00361659
REPS1	0.00361659
CAMTA1	0.00362263
EPB41L5	0.00362263
LRRC28	0.00362263
TUBA1A	0.00362263
_2_Mar	0.00363354
LOC100131510	0.003644
ANKRD10	0.00364771
IL6ST	0.00364771
LOC440934	0.00364771
NIT2	0.00364771
POC1B	0.00364771
SAR1B	0.00366519
LOC100288911	0.00367214
MYL6B	0.00367214
OAF	0.00367214
PEX11A	0.00367214
FBXL18	0.00368641
MGC57346	0.00368641
PDP1	0.00368641
AIDA	0.00369623
PDIK1L	0.00369773
STYXL1	0.00372137
LOC283588	0.00372233
HOXC13	0.00373196
PHF15	0.00373365
TMEM188	0.00373365
DLEU2	0.00374022
EPHA7	0.00374022
CSPG4	0.00374472
GMPPA	0.00374472
KREMEN2	0.00374715
DLGAP3	0.00375859
TMEM120A	0.00375859
ZNF189	0.00375859
GSTO1	0.00376052
ZNF764	0.00376052
DYNLT1	0.00376997
IFI6	0.00376997
LOC100128025	0.00376997
ARHGEF7	0.00377479
ARPC1B	0.00378274
WNT3	0.00378274
DTWD2	0.00378561
ACO1	0.00378752
ADCK3	0.00378752
SLC9A5	0.00378752
IFRD2	0.00378957
TDH	0.00380693
GEMIN5	0.00380849
ASXL3	0.00380916
DPYSL2	0.00380916
SPSB1	0.00380916
ADAMTS1	0.00380945
C11orf52	0.00381014
EXT1	0.00381014
IL1R1	0.00381014
TMC7	0.00384327
CD164	0.00384813
GNG2	0.00384813
NQO2	0.00384813
RPP40	0.00388568
HMP19	0.0039016
PLBD2	0.0039016
XPC	0.0039016
TULP4	0.00392159
HSD11B1	0.00392543
PDZK1IP1	0.00392543
PDE6C	0.00393478
PWP1	0.00393784
RAD51L1	0.00393784
TMEM138	0.00393784
HCN3	0.00393873
SLC38A7	0.00393873
TOPBP1	0.00393873
GOLGA1	0.00395724
VWA5B2	0.00399256
FBXO17	0.00399346
STRBP	0.00399346
VEZF1	0.00399346
XKR8	0.00399346
SGMS1	0.00401066
LOC100128439	0.00405827
AP3S1	0.00405923
KCNK1	0.00406285
LMO2	0.00406285
RBMS3	0.00406285
SMOX	0.00406285
SNAPC1	0.00406285
SREBF2	0.00406285
PPM1F	0.00406597
DYRK2	0.00407662
MFAP5	0.00408932
GYPC	0.00409449
INA	0.00409449
AFF4	0.00410065
GRIP1	0.00410509
LOC729683	0.00410509
CARD16	0.00411133
PHOSPHO2	0.00411133
SCGN	0.00411133
TAPT1	0.00411968
CDC14A	0.00413718
CELF6	0.00413718
SV2B	0.00413718
AHSG	0.00413998
OGG1	0.00413998
SQLE	0.00413998
LRRC34	0.00414565
FADS3	0.00414839
SYT1	0.00414839
LOC100287387	0.00416589
AMOTL1	0.00417806
DUSP5	0.00417806
GLB1L2	0.00417806
PLEKHG4B	0.00417806
GPRC5A	0.00420895
STK39	0.00420895
MARVELD3	0.00421883
PTPN4	0.00421883
OR8D1	0.0042408
SLC22A4	0.00427323
DKFZp761E198	0.00427745
KIAA0141	0.00427745
ELP2	0.00427919
HCST	0.00427919
C1orf226	0.00430137
BMS1	0.00432088
HCFC1R1	0.00432088
FLNC	0.00432673
GALNS	0.00432673
MAP6	0.00432673
MLLT6	0.00432673
LOC400464	0.00432762
LOC100287558	0.00432868
GABRB3	0.00435309
SNTB2	0.00435309
KIAA1211	0.00436016
FA2H	0.00436751
LEPREL1	0.00437711
SH3D19	0.00437711
ZMIZ1	0.00437711
DCTD	0.00439062
FER1L4	0.00439062
C16orf79	0.00441696
MED18	0.00441975
FYN	0.0044312
HNRNPR	0.0044312
FBN1	0.00443459
SYCP2	0.00443459
LOC145945	0.00443913
FLJ35390	0.00445705
LOC339400	0.00445705
DIMT1L	0.00446282
DOPEY2	0.00446349
ERC2	0.00446886
GLB1	0.00447551
CDC25C	0.0044776
ProSAPiP1	0.0044776
NMT2	0.00449581
AMDHD1	0.00450976
ERGIC1	0.00453096
TMEM45A	0.00453096
FAM45A	0.00453286
GHITM	0.00453286
LOC645485	0.00453553
RELB	0.00453996
SAMD4A	0.00453996
CRYBA2	0.00455616
GLRX5	0.00455616
OSMR	0.00455616
LOC727944	0.00455731
C19orf57	0.00455842
CD151	0.00455842
DHCR7	0.00455842
KCNN2	0.00455842
POLR1A	0.00455842
SFTA3	0.00455842
SLC27A1	0.00455842
USP49	0.00455842
PHACTR1	0.00459185
GPRC5B	0.00460055
PAPLN	0.00460595
LOC284669	0.00462413
MMP14	0.00465754
TERF2	0.00465754
CCT4	0.00467269
RAB39B	0.00467269
RHOQ	0.00467269
ACAT2	0.00469388
ITGAM	0.00469388
SLC44A5	0.00472717
SRSF11	0.00472717
HDAC2	0.00473656
CLDN8	0.00474693
ANKH	0.00475868
C22orf32	0.00475868
SNAP91	0.00475868
TRAM2	0.00475868
F2R	0.00476312
FAM174B	0.00476312
FBRSL1	0.00476312
ARNT2	0.00476706
LOC441204	0.00476706
ACCS	0.00477344
ERBB2	0.00477344
ABCA12	0.00477559
CCNE2	0.00477559
COL2A1	0.00477559
NDRG4	0.00477559
RAB33A	0.00477559
TRPM8	0.00477559
USP1	0.00477559
BAALC	0.00479458
MIIP	0.00479458
SH3BGRL3	0.00479458
SNX3	0.00479458
TSPAN4	0.00479631
CABP7	0.0048044
DPYSL3	0.0048044
NFKBIZ	0.0048044
RFC4	0.0048044
PLCD1	0.00481104
SNN	0.00481104
ZMAT4	0.00481104
CCDC85B	0.00482038
EHD1	0.00482038
FAM18B2	0.00482038
RASD1	0.00482939
IFI27L2	0.0048429
MED7	0.00484305
ETV4	0.00484807
NBEAL1	0.00486062
NFX1	0.00486062
CHST6	0.00486296
ADAM19	0.00486691
GATAD2B	0.00486691
GNG5	0.00486691
RTCD1	0.00486691
ST14	0.00486691
FOXJ2	0.00487856
SNX6	0.00487856
SGPP1	0.00487929
INSIG1	0.00488296
KLHL32	0.00488296
MNX1	0.00488296
RALYL	0.00488296
C2orf70	0.00490614
LOC339803	0.00491411
PRR20A	0.00492047
ARSD	0.00492165
YME1L1	0.00492165
CRNKL1	0.00493306
PPFIA2	0.00493306
SAMSN1	0.00493306
KIRREL	0.0049439
NDUFA7	0.00494709
AGXT2L2	0.00494836
MEST	0.00496535
C6orf155	0.0049773
NTF3	0.0049773
TRIM21	0.0049773
CLTB	0.00501034
WHAMM	0.00501034
ESRP1	0.00503662
TADA1	0.00503662
LOC541472	0.00503728
C14orf101	0.00503957
F11	0.00503957
FTSJD1	0.00503957
LOC100506019	0.00503957
BZW1	0.00504374
ZNF592	0.00504374
LOC100505888	0.00504525
ZSWIM5	0.00504525
DCUN1D4	0.00504935
LZTR1	0.00504935
SGSM1	0.00504935
EMR2	0.0050676
LST1	0.0050676
RBMS1	0.0050676
C12orf47	0.00508347
LMAN2	0.00514158
SLC4A2	0.00514158
TMEM180	0.00514158
_11_Mar	0.00515148
FMNL3	0.00515148
LOC100129196	0.00515148
TTC27	0.00515148
C8orf55	0.00515946
FEN1	0.00515946
LOC257396	0.00515946
LOC400960	0.00515946
VPS33B	0.00516544
FAM59A	0.0051743
FAM47E	0.00517441
FGFRL1	0.00520175
RELN	0.00520175
FUT9	0.00521647
MFGE8	0.00521647
DSE	0.00522361
CSF1R	0.00523082
PCTP	0.00523178
RNF168	0.00523178
GDI1	0.0052358
C14orf162	0.00525923
C1orf59	0.00525923
COG2	0.00525923
PRMT8	0.00525923
FGD3	0.00525978
LEAP2	0.00526818
BTBD11	0.00526943
CREB3	0.00527752
GJA1	0.00527752
LIMD1	0.00527752
RXFP1	0.00527752
CYFIP1	0.00527943
RFT1	0.00527943
TCF7L1	0.00527943
POTEKP	0.00528866
FER	0.00528991
ARPC2	0.00529087
EPB41	0.00529087
C12orf51	0.00529333
HLF	0.00529333
LRDD	0.00529333
PLXNB1	0.00529333
C1orf210	0.00530983
INTU	0.00530983
KCNJ13	0.00530983
QRICH1	0.00530983
SLC15A2	0.00530983
SLC19A2	0.00530983
ZNF546	0.00530983
NEK7	0.00532216
VSTM1	0.00532216
CALCR	0.00532342
COPG2IT1	0.00532342
GLS2	0.00532342
RAPGEF1	0.00532342
TMEFF1	0.00532342
C19orf66	0.00533784
MAN2B2	0.00533784
OASL	0.00533784
PSMB9	0.00533784
PACS1	0.00534869
RPS24	0.00536036
TMEM63A	0.00536036
CDH1	0.00537973
GLI1	0.00538293
GOLGA2B	0.00539204
LOC202781	0.00539204
ABCA5	0.00540015
GLUD2	0.00540015
ATP1B3	0.00540567
TMTC4	0.00540567
MAPK9	0.00542162
TAOK3	0.00542162
TRIM9	0.00544187
TMEM43	0.00545227
TAL2	0.00546286
SYT14	0.00549366
TMEM109	0.00549366
ACP2	0.00550341
ENDOD1	0.00550962
F11R	0.00556732
FFAR3	0.00556732
LOC100506377	0.00556732
MOGS	0.00556732
DPPA2	0.00556973
MACROD1	0.00557703
MYST1	0.00557703
BTBD18	0.00558282
ERLEC1	0.00558282
MCM6	0.00558282
FIBCD1	0.00562993
GMCL1	0.00563645
ZNF397OS	0.00563645
ITGB2	0.00565079
PRDX6	0.00565079
CASC5	0.00565309
IMPDH2	0.00565309
C3orf51	0.00566423
CEBPB	0.00566423
FAM122B	0.00566423
FBXO5	0.00566423
PHYH	0.00566423
GCKR	0.00568141
ANGPTL4	0.00568274
PDE3A	0.00569377
GDAP1L1	0.00570128
FBXO25	0.00570323
KIAA1530	0.00570456
MMP17	0.00570456
CLK4	0.00570817
HMGB3P1	0.00570817
SEPP1	0.00570817
ATP8A2	0.00572312
CHST9	0.00572432
LOC153811	0.00572432
PRDX1	0.00572432
SGOL2	0.00572432
MYOM1	0.00573937
C2orf15	0.00574963
ITPRIPL2	0.00575097
PDE4A	0.00575097
DAAM1	0.00575279
NRCAM	0.00575279
TIAM1	0.00576248
THSD4	0.00577575
C15orf38	0.0058036
KREMEN1	0.00581277
NUPL1	0.00581277
RALGDS	0.00581277
AP4E1	0.00584063
SHPRH	0.00584063
SIPA1	0.00585223
ANKRD5	0.00588292
MSN	0.00588292
NFKB1	0.00588876
CHRNB2	0.00590232
LYSMD3	0.00591725
ZNF92	0.00591725
FAT4	0.00592535
FGF14	0.00592535
GBF1	0.00592535
RIN3	0.00592535
C22orf25	0.0059266
KDM5C	0.0059266
LOC283713	0.0059266
PLS3	0.0059266
FCHO2	0.00595177
TWISTNB	0.00595177
IGFBP4	0.0059843
BMP8B	0.00599253
DUS2L	0.00599253
LOC100506922	0.00599253
C10orf96	0.00600664
SELS	0.00600868
CNTNAP1	0.0060122
FAM125A	0.0060122
RAB18	0.0060122
XRCC5	0.00603484
GHR	0.00605083
C3	0.00607224
C20orf194	0.0060908
DKK2	0.0060908
ARF4	0.00611006
SCNN1A	0.00611006
TTC39A	0.00611006
LOC100134259	0.0061479
KALRN	0.00615357
PAK6	0.00615357
C1orf55	0.00616653
GALM	0.00616653
GIPC1	0.00616653
PTPRZ1	0.00616653
RASSF10	0.00616653
SRXN1	0.00616653
EVI2A	0.00617488
ACADVL	0.00620167
KIF20B	0.00620559
CNTN4	0.00621007
KCNS3	0.00621007
RRBP1	0.00621007
PBX1	0.00622325
SFRS15	0.00622325
DECR2	0.00623164
FRMD5	0.00623308
L1CAM	0.00623308
METTL7B	0.00624743
PLA2G3	0.00624743
ZFP14	0.00624743
CAV2	0.00625147
GCOM1	0.00625147
PRCP	0.00625147
PTGDS	0.00625993
ATP8A1	0.00627256
DNALI1	0.00627256
LOC100505875	0.00627256
UNK	0.00627256
ADAM17	0.00630034
NPHP1	0.00634282
PXK	0.00634282
RBMY1A1	0.00634282
C10orf58	0.00637302
CEP55	0.00637302
UAP1	0.00637302
DPP10	0.00638443
LSM12	0.00638443
RUNX1T1	0.00638443
SAMD9L	0.00640462
IDE	0.00641676
LOC440335	0.00641676
KIF13A	0.00646148
ANO4	0.00647704
CPT1A	0.00647704
ICA1	0.00647704
ZNF627	0.00647704
ARGLU1	0.00647957
HERC6	0.00647957
LOC401052	0.00648628
OLFM3	0.00648776
USP30	0.00648776
ANKRD46	0.00649801
CRTC3	0.0065028
PLA2G16	0.00651856
SHOC2	0.00651856
SYPL1	0.00651856
ADAM1	0.00652207
DNAJC1	0.00652356
DLX5	0.00654694
MAP1B	0.00654694
GALE	0.006556
ST8SIA5	0.006556
PLEKHM2	0.00659405
EDC4	0.00659901
LOC25845	0.00659901
ACVR2A	0.00660646
ZBTB25	0.00660646
SSR4	0.00663641
ARPC4	0.00663791
ADAMTSL2	0.0066579
C10orf76	0.00667474
LIPG	0.00667474
USP18	0.00667474
SPTBN1	0.00670108
PIPOX	0.00671308
C8orf46	0.00671368
MOV10	0.00671368
ZDHHC3	0.00671368
SGSH	0.00671742
KIAA1661	0.0067343
HSD17B11	0.00673582
FNDC5	0.00673704
RAB22A	0.00673704
SLC37A1	0.00674494
ZNF43	0.006762
MYOF	0.00676688
LOC100132735	0.00676979
CHPF2	0.0067795
LOC390705	0.0067795
APLP2	0.00678827
APOO	0.00680882
REPS2	0.00680882
NRBP1	0.00682736
ACTB	0.00683353
EML3	0.00683353
ERC1	0.00683353
SEC22C	0.00683353
IL28RA	0.00686741
KCNK10	0.00686741
NPC1	0.00686741
RAB25	0.00686741
SLIT1	0.00688229
SLC7A14	0.00690042
RRN3P3	0.00692692
NLGN1	0.00694152
LOC254896	0.00694872
MITF	0.00694872
PPP1R9B	0.0069598
CXorf31	0.00697667
GNS	0.00697667
FAM117A	0.00698685
PRICKLE3	0.00698685
SERPINB13	0.00699568
CES4A	0.00700821
CPNE4	0.00702086
KCNMB2	0.00702086
ABCA1	0.00703575
CP110	0.00703575
LOC100505808	0.00703575
OR2F1	0.00704602
ATG12	0.00704888
FHL3	0.00704888
LOC100506080	0.00704888
IFITM1	0.00704973
TSPAN10	0.00705674
DENND2C	0.00705832
PAK7	0.00705832
TMED9	0.00705832
WFDC2	0.00706692
PSIP1	0.00708543
MAP3K14	0.0070963
ADH1A	0.00713836
IL10RB	0.00713996
MBD3	0.00713996
LOC730101	0.00716038
SLC7A6	0.00716038
SLC35E4	0.00718065
CADM4	0.00718227
SCAND2	0.00718227
MPZL3	0.00720963
CCT6P1	0.00721018
NSL1	0.00721018
CLCN4	0.00725792
PLSCR3	0.00725792
HOMER3	0.00726578
LDLRAP1	0.00726578
UBN2	0.00726578
EPPK1	0.00727627
M6PR	0.00727627
MADD	0.00727627
PGCP	0.00727627
SPTBN2	0.00727627
GULP1	0.00729489
INHBE	0.00731795
RASSF6	0.00731795
SLC47A1	0.00731795
APBB1IP	0.00732698
LOC100509886	0.00732698
KDELR2	0.00734186
SRSF10	0.00734186
NAG18	0.00734973
PSMA4	0.00735249
ASB8	0.00735667
FZD4	0.00735667
CPNE8	0.00736563
SLC30A6	0.00737073
HMGB3	0.00745789
SYBU	0.00745789
PROM1	0.00747824
TMEM184A	0.00747989
DHX38	0.00748619
DIRAS2	0.00748619
MAPK10	0.00748619
SDK1	0.00748619
IVNS1ABP	0.00750919
SSR1	0.00750919
BICD2	0.00753769
EXOC6B	0.00753769
GPR135	0.00753769
PUS3	0.00753769
DYNC1I1	0.00756539
HAPLN3	0.00756539
STK32A	0.00756539
WDR93	0.00756539
VASN	0.00756906
STOM	0.00757073
LOC100128288	0.00758132
PPP1R3E	0.00758132
ZNF280D	0.00758132
C19orf60	0.00758828
C2orf68	0.00758828
BOK	0.00760187
MPP5	0.00760187
SH3RF2	0.00763898
BNC1	0.00764071
LLGL2	0.00764071
S100A3	0.00764071
[truncated: 18,640 more rows]
