# Supplementary material for: Pharmacogenomic Approach to Identify Drug Sensitivity in Small-Cell Lung Cancer
Source: PLoS One. 2014 Sep 8;9(9):e106784. doi: 10.1371/journal.pone.0106784 (PMC4157793; doi:10.1371/journal.pone.0106784)
Supplement: Table S4 — Significant genes used in PLK gene expression clustering. The 185 significant genes used to cluster SCLC cell lines based upon their sensitivity to BI-2536 (Figure 6) using the CGP dataset are highlighted along with their corresponding p-values. (XLS) [file pone.0106784.s008.xls]

## Sheet: PLK sig genes
185 Significant genes in PLK signature (Figure 6)
Probe	Gene_Symbol	p-value
200965_s_at	ABLIM1	0.0334906
201666_at	TIMP1	0.0334906
201842_s_at	EFEMP1	0.0334906
201940_at	CPD	0.0334906
201941_at	CPD	0.0334906
201975_at	CLIP1	0.0334906
201983_s_at	EGFR	0.0334906
202027_at	TMEM184B	0.0334906
202107_s_at	MCM2	0.0334906
202239_at	PARP4	0.0334906
202310_s_at	COL1A1	0.0334906
202388_at	RGS2	0.0334906
202410_x_at	IGF2 /// INS-IGF2	0.0334906
202449_s_at	RXRA	0.0334906
202587_s_at	AK1	0.0334906
202898_at	SDC3	0.0334906
203238_s_at	NOTCH3	0.0334906
203411_s_at	LMNA	0.0334906
203859_s_at	PALM	0.0334906
204057_at	IRF8	0.0334906
204108_at	NFYA	0.0334906
204168_at	MGST2	0.0334906
204431_at	TLE2	0.0334906
204748_at	PTGS2	0.0334906
205377_s_at	ACHE	0.0334906
205463_s_at	PDGFA	0.0334906
205551_at	SV2B	0.0334906
206231_at	KCNN1	0.0334906
206541_at	KLKB1	0.0334906
206834_at	HBD	0.0334906
206893_at	SALL1	0.0334906
206896_s_at	GNG7	0.0334906
206916_x_at	TAT	0.0334906
207106_s_at	LTK	0.0334906
207177_at	PTGFR	0.0334906
207493_x_at	SSX2 /// SSX2B	0.0334906
207660_at	DMD	0.0334906
208062_s_at	NRG2	0.0334906
208259_x_at	IFNA7	0.0334906
208399_s_at	EDN3	0.0334906
208807_s_at	CHD3	0.0334906
209082_s_at	COL18A1	0.0334906
209302_at	POLR2H	0.0334906
209304_x_at	GADD45B	0.0334906
209433_s_at	PPAT	0.0334906
209674_at	CRY1	0.0334906
209942_x_at	MAGEA3	0.0334906
210082_at	ABCA4	0.0334906
210704_at	FEZ2	0.0334906
211621_at	AR	0.0334906
212086_x_at	LMNA	0.0334906
212089_at	LMNA	0.0334906
212659_s_at	IL1RN	0.0334906
213106_at	ATP8A1	0.0334906
213557_at	CDK12	0.0334906
213760_s_at	ZNF330	0.0334906
213905_x_at	BGN	0.0334906
214603_at	MAGEA2 /// MAGEA2B	0.0334906
214612_x_at	MAGEA6	0.0334906
214642_x_at	MAGEA5	0.0334906
214652_at	DRD1	0.0334906
215087_at	C15orf39	0.0334906
215226_at	EXPH5	0.0334906
215536_at	HLA-DQB2	0.0334906
216914_at	CDC25C	0.0334906
217633_at	URB1	0.0334906
218094_s_at	DBNDD2 /// SYS1 /// SYS1-DBNDD2	0.0334906
218174_s_at	C10orf57	0.0334906
218303_x_at	KRCC1	0.0334906
218647_s_at	YRDC	0.0334906
218656_s_at	LHFP	0.0334906
218659_at	ASXL2	0.0334906
219110_at	GAR1	0.0334906
219136_s_at	LMF1	0.0334906
219334_s_at	OBFC2A	0.0334906
219409_at	SNIP1	0.0334906
219664_s_at	DECR2	0.0334906
219749_at	SH2D4A	0.0334906
219822_at	MTRF1	0.0334906
220225_at	IRX4	0.0334906
220462_at	CSRNP3	0.0334906
220487_at	SNTG2	0.0334906
220647_s_at	CHCHD8	0.0334906
220890_s_at	DDX47	0.0334906
221594_at	C7orf64	0.0334906
222044_at	PCIF1	0.0334906
222133_s_at	PHF20L1	0.0334906
37547_at	BBS9	0.0334906
38149_at	ARHGAP25	0.0334906
55872_at	ZNF512B	0.0334906
200900_s_at	M6PR	0.0471669
201262_s_at	BGN	0.0471669
201283_s_at	TRAK1	0.0471669
201838_s_at	SUPT7L	0.0471669
201943_s_at	CPD	0.0471669
202327_s_at	PKD1	0.0471669
202740_at	ABHD14A /// ACY1	0.0471669
203475_at	CYP19A1	0.0471669
203488_at	LPHN1	0.0471669
204100_at	THRA	0.0471669
204197_s_at	RUNX3	0.0471669
204198_s_at	RUNX3	0.0471669
204357_s_at	LIMK1	0.0471669
204428_s_at	LCAT	0.0471669
204532_x_at	UGT1A1 /// UGT1A10 /// UGT1A4 /// UGT1A6 /// UGT1A8 /// UGT1A9	0.0471669
204570_at	COX7A1	0.0471669
204619_s_at	VCAN	0.0471669
204620_s_at	VCAN	0.0471669
204711_at	KIAA0753	0.0471669
204718_at	EPHB6	0.0471669
205037_at	IFT27	0.0471669
205112_at	PLCE1	0.0471669
205143_at	NCAN	0.0471669
205515_at	PRSS12	0.0471669
205701_at	IPO8	0.0471669
205738_s_at	FABP3	0.0471669
205927_s_at	CTSE	0.0471669
205960_at	PDK4	0.0471669
206289_at	HOXA4	0.0471669
207004_at	BCL2	0.0471669
207325_x_at	MAGEA1	0.0471669
207574_s_at	GADD45B	0.0471669
207582_at	PIN1P1	0.0471669
207586_at	SHH	0.0471669
207653_at	FOXD2	0.0471669
207850_at	CXCL3	0.0471669
207859_s_at	CHRNB3	0.0471669
209005_at	FBXL5	0.0471669
209043_at	PAPSS1	0.0471669
209125_at	KRT6A	0.0471669
209357_at	CITED2	0.0471669
209434_s_at	PPAT	0.0471669
209530_at	CACNB3	0.0471669
209565_at	RNF113A	0.0471669
209846_s_at	BTN3A2	0.0471669
210075_at	2-Mar	0.0471669
210239_at	IRX5	0.0471669
210467_x_at	MAGEA12	0.0471669
210546_x_at	CTAG1A /// CTAG1B	0.0471669
211674_x_at	CTAG1A /// CTAG1B	0.0471669
212363_x_at	ACTG1	0.0471669
212850_s_at	LRP4	0.0471669
212856_at	GRAMD4	0.0471669
212958_x_at	PAM	0.0471669
214189_s_at	GGA2	0.0471669
214588_s_at	MFAP3	0.0471669
214620_x_at	PAM	0.0471669
214684_at	MEF2A	0.0471669
215151_at	DOCK10	0.0471669
215857_at	NCLN	0.0471669
216293_at	CLTA	0.0471669
216679_at	TIGD1L	0.0471669
216687_x_at	UGT2B15	0.0471669
216845_x_at	MLL2	0.0471669
216893_s_at	COL4A3	0.0471669
217176_s_at	ZFX	0.0471669
217184_s_at	LTK	0.0471669
217441_at	USP33	0.0471669
217769_s_at	POMP	0.0471669
217821_s_at	WBP11	0.0471669
218219_s_at	LANCL2	0.0471669
218258_at	POLR1D	0.0471669
218380_at	LOC728392 /// NLRP1	0.0471669
218421_at	CERK	0.0471669
218479_s_at	XPO4	0.0471669
218776_s_at	TMEM62	0.0471669
218834_s_at	TMEM132A	0.0471669
219187_at	FKBPL	0.0471669
219480_at	SNAI1	0.0471669
220278_at	KDM4D	0.0471669
220445_s_at	CSAG2 /// CSAG3	0.0471669
220505_at	C9orf53	0.0471669
220526_s_at	MRPL20	0.0471669
220904_at	C6orf208	0.0471669
221051_s_at	ITGB1BP3	0.0471669
221065_s_at	CHST8	0.0471669
221277_s_at	PUS3	0.0471669
221514_at	UTP14A	0.0471669
221626_at	ZNF506	0.0471669
221723_s_at	SLC4A5	0.0471669
221746_at	UBL4A	0.0471669
221795_at	NTRK2	0.0471669
222062_at	IL27RA	0.0471669
222083_at	GLYAT	0.0471669
222361_at	TUBBP5	0.0471669
200841_s_at	EPRS	0.0662981
201013_s_at	PAICS	0.0662981
201073_s_at	SMARCC1	0.0662981
201143_s_at	EIF2S1	0.0662981
201204_s_at	RRBP1	0.0662981
201206_s_at	RRBP1	0.0662981
201479_at	DKC1	0.0662981
201683_x_at	TOX4	0.0662981
201735_s_at	CLCN3	0.0662981
201923_at	PRDX4	0.0662981
202170_s_at	AASDHPPT	0.0662981
202298_at	NDUFA1	0.0662981
202336_s_at	PAM	0.0662981
202409_at	IGF2 /// INS-IGF2	0.0662981
202414_at	ERCC5	0.0662981
202510_s_at	TNFAIP2	0.0662981
202588_at	AK1	0.0662981
202755_s_at	GPC1	0.0662981
202795_x_at	TRIOBP	0.0662981
202879_s_at	CYTH1	0.0662981
202920_at	ANK2	0.0662981
202929_s_at	DDT	0.0662981
202944_at	NAGA	0.0662981
202994_s_at	FBLN1	0.0662981
203044_at	CHSY1	0.0662981
203124_s_at	SLC11A2	0.0662981
203339_at	SLC25A12	0.0662981
203359_s_at	MYCBP	0.0662981
203361_s_at	MYCBP	0.0662981
203881_s_at	DMD	0.0662981
203931_s_at	MRPL12	0.0662981
203988_s_at	FUT8	0.0662981
204113_at	CELF1	0.0662981
204331_s_at	MRPS12	0.0662981
204358_s_at	FLRT2	0.0662981
204359_at	FLRT2	0.0662981
204386_s_at	MRP63	0.0662981
204520_x_at	BRD1	0.0662981
204540_at	EEF1A2	0.0662981
204814_at	CADPS	0.0662981
204831_at	CDK8	0.0662981
204838_s_at	MLH3	0.0662981
204868_at	ICT1	0.0662981
204895_x_at	MUC4	0.0662981
205004_at	NKRF	0.0662981
205124_at	LOC729991-MEF2B /// MEF2B	0.0662981
205190_at	PLS1	0.0662981
205261_at	PGC	0.0662981
205326_at	RAMP3	0.0662981
205433_at	BCHE	0.0662981
205573_s_at	SNX7	0.0662981
205577_at	PYGM	0.0662981
205606_at	LRP6	0.0662981
205626_s_at	CALB1	0.0662981
205737_at	KCNQ2	0.0662981
205919_at	HBE1	0.0662981
206142_at	ZNF135	0.0662981
206188_at	ZNF623	0.0662981
206218_at	MAGEB2	0.0662981
206224_at	CST1	0.0662981
206268_at	LEFTY1	0.0662981
206308_at	TRDMT1	0.0662981
206360_s_at	SOCS3	0.0662981
206424_at	CYP26A1	0.0662981
206466_at	ACSBG1	0.0662981
206606_at	LIPC	0.0662981
206631_at	PTGER2	0.0662981
206782_s_at	DNAJC4	0.0662981
206853_s_at	MAP3K7	0.0662981
206871_at	ELANE	0.0662981
207082_at	CSF1	0.0662981
207110_at	KCNJ12	0.0662981
207210_at	GABRA3	0.0662981
207240_s_at	LHCGR	0.0662981
207309_at	NOS1	0.0662981
207501_s_at	FGF12	0.0662981
207719_x_at	CEP170	0.0662981
207733_x_at	PSG9	0.0662981
208119_s_at	ZNF93	0.0662981
208124_s_at	SEMA4F	0.0662981
208138_at	GAST	0.0662981
208235_x_at	GAGE12F /// GAGE12G /// GAGE12I /// GAGE5 /// GAGE7	0.0662981
208285_at	OR7A5	0.0662981
208298_at	EVI5	0.0662981
208487_at	LMX1B	0.0662981
208633_s_at	MACF1	0.0662981
208742_s_at	SAP18	0.0662981
208756_at	EIF3I	0.0662981
208809_s_at	C6orf62	0.0662981
208945_s_at	BECN1	0.0662981
209154_at	TAX1BP3	0.0662981
209156_s_at	COL6A2	0.0662981
209815_at	PTCH1	0.0662981
210043_at	FRMD8	0.0662981
210061_at	ZNF589	0.0662981
210197_at	ITPK1	0.0662981
210451_at	PKLR	0.0662981
210461_s_at	ABLIM1	0.0662981
210493_s_at	MFAP3L	0.0662981
210502_s_at	PPIE	0.0662981
210531_at	NR2C1	0.0662981
210678_s_at	AGPAT2	0.0662981
210956_at	PPYR1	0.0662981
210972_x_at	TRAC /// TRAJ17 /// TRAV20	0.0662981
211092_s_at	NF2	0.0662981
211264_at	GAD2	0.0662981
211302_s_at	PDE4B	0.0662981
211349_at	SLC15A1	0.0662981
211484_s_at	DSCAM	0.0662981
211552_s_at	ALDH4A1	0.0662981
211582_x_at	LST1	0.0662981
211824_x_at	NLRP1	0.0662981
211886_s_at	TBX5	0.0662981
211977_at	GPR107	0.0662981
212033_at	RBM25	0.0662981
212058_at	SR140	0.0662981
212061_at	SR140	0.0662981
212827_at	IGHM	0.0662981
212928_at	TSPYL4	0.0662981
212960_at	TBC1D9	0.0662981
213068_at	DPT	0.0662981
213283_s_at	SALL2	0.0662981
213473_at	BRAP	0.0662981
213607_x_at	NADK	0.0662981
213632_at	DHODH	0.0662981
213876_x_at	ZRSR2	0.0662981
213965_s_at	CHD5	0.0662981
214009_at	MSL3	0.0662981
214218_s_at	XIST	0.0662981
214504_at	ABO	0.0662981
214508_x_at	CREM	0.0662981
214681_at	GK	0.0662981
215138_s_at	KAZ	0.0662981
215449_at	TSPO2	0.0662981
215710_at	ST3GAL4	0.0662981
215892_at	ZNF440	0.0662981
215911_x_at	ATP2B3	0.0662981
216222_s_at	MYO10	0.0662981
216481_at	GRIP2	0.0662981
216513_at	DCT	0.0662981
216582_at	POM121L2	0.0662981
216867_s_at	PDGFA	0.0662981
217026_at	CFTR	0.0662981
217071_s_at	MTHFR	0.0662981
217227_x_at	IGLV1-40 /// IGLV1-44	0.0662981
217267_s_at	RAB7A	0.0662981
217506_at	LOC339290	0.0662981
217520_x_at	LOC283683	0.0662981
217522_at	KCNV2	0.0662981
217576_x_at	SOS2	0.0662981
217675_at	ZBTB7C	0.0662981
218069_at	DCTPP1	0.0662981
218165_at	MEAF6	0.0662981
218235_s_at	UTP11L	0.0662981
218429_s_at	C19orf66	0.0662981
218495_at	UXT	0.0662981
218538_s_at	MRS2	0.0662981
218616_at	INTS12	0.0662981
218654_s_at	MRPS33	0.0662981
218800_at	SRD5A3	0.0662981
218840_s_at	NADSYN1	0.0662981
218931_at	RAB17	0.0662981
218952_at	PCSK1N	0.0662981
219034_at	PARP16	0.0662981
219088_s_at	ZNF576	0.0662981
219171_s_at	ZNF236	0.0662981
219345_at	BOLA1	0.0662981
219371_s_at	KLF2	0.0662981
219602_s_at	FAM38B	0.0662981
219738_s_at	PCDH9	0.0662981
219740_at	VASH2	0.0662981
219819_s_at	MRPS28	0.0662981
219823_at	LIN28A	0.0662981
220004_at	DDX43	0.0662981
220059_at	STAP1	0.0662981
220091_at	SLC2A6	0.0662981
220102_at	FOXL2	0.0662981
220205_at	TPTE	0.0662981
220212_s_at	THADA	0.0662981
220221_at	VPS13D	0.0662981
220277_at	CXXC4	0.0662981
220340_at	GREB1L	0.0662981
220425_x_at	ROPN1B	0.0662981
220945_x_at	MANSC1	0.0662981
221008_s_at	AGXT2L1	0.0662981
221108_at	C22orf43	0.0662981
221312_at	GLP2R	0.0662981
221509_at	DENR	0.0662981
221530_s_at	BHLHE41	0.0662981
221564_at	PRMT2	0.0662981
221665_s_at	EPS8L1	0.0662981
221895_at	MOSPD2	0.0662981
221915_s_at	RANBP1	0.0662981
222216_s_at	MRPL17	0.0662981
33778_at	TBC1D22A	0.0662981
34726_at	CACNB3	0.0662981
35148_at	TJP3	0.0662981
37965_at	PARVB	0.0662981
40837_at	TLE2	0.0662981
46142_at	LMF1	0.0662981
47560_at	LPHN1	0.0662981
53202_at	C7orf25 /// PSMA2	0.0662981
89948_at	PCIF1	0.0662981
200039_s_at	PSMB2	0.0928006
200610_s_at	NCL	0.0928006
200617_at	MLEC	0.0928006
200648_s_at	GLUL	0.0928006
200673_at	LAPTM4A	0.0928006
200711_s_at	SKP1	0.0928006
200901_s_at	M6PR	0.0928006
200971_s_at	SERP1	0.0928006
201137_s_at	HLA-DPB1	0.0928006
201231_s_at	ENO1	0.0928006
201232_s_at	PSMD13	0.0928006
201338_x_at	GTF3A	0.0928006
201340_s_at	ENC1	0.0928006
201417_at	SOX4	0.0928006
201487_at	CTSC	0.0928006
201522_x_at	SNRPN /// SNURF	0.0928006
201615_x_at	CALD1	0.0928006
201681_s_at	DLG5	0.0928006
201720_s_at	LAPTM5	0.0928006
201732_s_at	CLCN3	0.0928006
201787_at	FBLN1	0.0928006
201811_x_at	SH3BP5	0.0928006
201948_at	GNL2	0.0928006
201988_s_at	CREBL2	0.0928006
201989_s_at	CREBL2	0.0928006
202091_at	ARL2BP	0.0928006
202541_at	AIMP1	0.0928006
202696_at	OXSR1	0.0928006
202729_s_at	LTBP1	0.0928006
202742_s_at	PRKACB	0.0928006
202766_s_at	FBN1	0.0928006
202819_s_at	TCEB3	0.0928006
202827_s_at	MMP14	0.0928006
202896_s_at	SIRPA	0.0928006
202968_s_at	DYRK2	0.0928006
202995_s_at	FBLN1	0.0928006
203002_at	AMOTL2	0.0928006
203061_s_at	MDC1	0.0928006
203065_s_at	CAV1	0.0928006
203086_at	KIF2A	0.0928006
203140_at	BCL6	0.0928006
203233_at	IL4R	0.0928006
203325_s_at	COL5A1	0.0928006
203350_at	AP1G1	0.0928006
203371_s_at	NDUFB3	0.0928006
203450_at	CBY1	0.0928006
203541_s_at	KLF9	0.0928006
203571_s_at	C10orf116	0.0928006
203580_s_at	SLC7A6	0.0928006
203582_s_at	RAB4A	0.0928006
203642_s_at	COBLL1	0.0928006
203722_at	ALDH4A1	0.0928006
203739_at	ZNF217	0.0928006
203752_s_at	JUND	0.0928006
203767_s_at	STS	0.0928006
203810_at	DNAJB4	0.0928006
203813_s_at	SLIT3	0.0928006
203841_x_at	MAPRE3	0.0928006
203964_at	NMI	0.0928006
203974_at	HDHD1	0.0928006
204094_s_at	TSC22D2	0.0928006
204220_at	GMFG	0.0928006
204256_at	ELOVL6	0.0928006
204440_at	CD83	0.0928006
204452_s_at	FZD1	0.0928006
204463_s_at	EDNRA	0.0928006
204484_at	PIK3C2B	0.0928006
204485_s_at	TOM1L1	0.0928006
204514_at	DPH2	0.0928006
204516_at	ATXN7	0.0928006
204576_s_at	CLUAP1	0.0928006
204699_s_at	C1orf107	0.0928006
204700_x_at	C1orf107	0.0928006
204872_at	TLE4	0.0928006
205028_at	TRO	0.0928006
205053_at	PRIM1	0.0928006
205061_s_at	EXOSC9	0.0928006
205178_s_at	RBBP6	0.0928006
205210_at	TGFBRAP1	0.0928006
205259_at	NR3C2	0.0928006
205304_s_at	KCNJ8	0.0928006
205330_at	MN1	0.0928006
205376_at	INPP4B	0.0928006
205485_at	RYR1	0.0928006
205546_s_at	TYK2	0.0928006
205559_s_at	PCSK5	0.0928006
205616_at	KCNA6	0.0928006
205620_at	F10	0.0928006
205717_x_at	PCDHGA1 /// PCDHGA10 /// PCDHGA11 /// PCDHGA12 /// PCDHGA2 /// PCDHGA3 /// PCDHGA4 /// PCDHGA5 /// PCDHGA6 /// PCDHGA7 /// PCDHGA8 /// PCDHGA9 /// PCDHGB1 /// PCDHGB2 /// PCDHGB3 /// PCDHGB4 /// PCDHGB5 /// PCDHGB6 /// PCDHGB7 /// PCDHGC3 /// PCDHGC4 /// PCDHGC5	0.0928006
205810_s_at	WASL	0.0928006
206059_at	ZNF91	0.0928006
206175_x_at	ZNF222	0.0928006
206240_s_at	ZNF136	0.0928006
206439_at	EPYC	0.0928006
206526_at	RIBC2	0.0928006
206570_s_at	PSG11	0.0928006
206609_at	MAGEC1	0.0928006
206651_s_at	CPB2	0.0928006
206741_at	C3orf32	0.0928006
206743_s_at	ASGR1	0.0928006
206752_s_at	DFFB	0.0928006
206780_at	GAD2	0.0928006
206836_at	SLC6A3	0.0928006
206902_s_at	EXOG	0.0928006
206924_at	IL11	0.0928006
206943_at	TGFBR1	0.0928006
206945_at	LCT	0.0928006
206975_at	LTA	0.0928006
207011_s_at	PTK7	0.0928006
207307_at	HTR2C	0.0928006
207455_at	P2RY1	0.0928006
207589_at	ADRA1B	0.0928006
207663_x_at	GAGE3	0.0928006
207740_s_at	NUP62	0.0928006
207829_s_at	BNIP1	0.0928006
207873_x_at	SEZ6L	0.0928006
208002_s_at	ACOT7	0.0928006
208017_s_at	MCF2	0.0928006
208136_s_at	MGC3771	0.0928006
208151_x_at	DDX17	0.0928006
208182_x_at	IFNA14	0.0928006
208203_x_at	KIR2DS5	0.0928006
208216_at	DLX4	0.0928006
208218_s_at	ACVR1B	0.0928006
208229_at	FGFR2	0.0928006
208353_x_at	ANK1	0.0928006
208492_at	RFXAP	0.0928006
208659_at	CLIC1	0.0928006
208718_at	DDX17	0.0928006
208740_at	SAP18	0.0928006
208832_at	ATXN10	0.0928006
208871_at	ATN1	0.0928006
208944_at	TGFBR2	0.0928006
208955_at	DUT	0.0928006
209052_s_at	WHSC1	0.0928006
209057_x_at	CDC5L	0.0928006
209081_s_at	COL18A1	0.0928006
209124_at	MYD88	0.0928006
209129_at	TRIP6	0.0928006
209144_s_at	CBFA2T2	0.0928006
209145_s_at	CBFA2T2	0.0928006
209305_s_at	GADD45B	0.0928006
209333_at	ULK1	0.0928006
209407_s_at	DEAF1	0.0928006
209428_s_at	ZFPL1	0.0928006
209440_at	PRPS1	0.0928006
209456_s_at	FBXW11	0.0928006
209474_s_at	ENTPD1	0.0928006
209509_s_at	DPAGT1	0.0928006
209560_s_at	DLK1	0.0928006
209612_s_at	ADH1B	0.0928006
209791_at	PADI2	0.0928006
209919_x_at	GGT1	0.0928006
210008_s_at	MRPS12	0.0928006
210051_at	RAPGEF3	0.0928006
210145_at	PLA2G4A	0.0928006
210295_at	MAGEA10	0.0928006
210299_s_at	FHL1	0.0928006
210419_at	BARX2	0.0928006
210643_at	TNFSF11	0.0928006
210791_s_at	ARHGAP32	0.0928006
210936_at	WDR1	0.0928006
211210_x_at	SH2D1A	0.0928006
211240_x_at	CTNND1	0.0928006
211343_s_at	COL13A1	0.0928006
211407_at	NDUFB7	0.0928006
211616_s_at	HTR2A	0.0928006
211634_x_at	IGHM /// LOC100133862	0.0928006
211640_x_at	IGHG1 /// IGHM /// LOC100133862	0.0928006
211678_s_at	RNF114	0.0928006
211730_s_at	POLR2L	0.0928006
211840_s_at	PDE4D	0.0928006
212051_at	WIPF2	0.0928006
212067_s_at	C1R	0.0928006
212091_s_at	COL6A1	0.0928006
212164_at	TMEM183A	0.0928006
212285_s_at	AGRN	0.0928006
212299_at	NEK9	0.0928006
212327_at	LIMCH1	0.0928006
212410_at	EFHA1	0.0928006
212434_at	GRPEL1	0.0928006
212478_at	RMND5A	0.0928006
212488_at	COL5A1	0.0928006
212718_at	PAPOLA	0.0928006
212732_at	MEG3	0.0928006
212741_at	MAOA	0.0928006
212994_at	THOC2	0.0928006
213412_at	TJP3	0.0928006
213522_s_at	SLC16A3	0.0928006
213585_s_at	PDCD2	0.0928006
213724_s_at	PDK2	0.0928006
213834_at	IQSEC3	0.0928006
213916_at	ZNF20 /// ZNF625	0.0928006
213970_at	RABL3	0.0928006
214090_at	PAWR	0.0928006
214098_at	KIAA1107	0.0928006
214151_s_at	CCPG1	0.0928006
214152_at	CCPG1	0.0928006
214198_s_at	DGCR2	0.0928006
214213_x_at	LMNA	0.0928006
214239_x_at	PCGF2	0.0928006
214253_s_at	DTNB	0.0928006
214265_at	ITGA8	0.0928006
214285_at	FABP3	0.0928006
214319_at	FRY	0.0928006
214409_at	RFPL3S	0.0928006
214562_at	HIST1H4L	0.0928006
214723_x_at	ANKRD36	0.0928006
214793_at	DUSP7	0.0928006
214914_at	FAM13C	0.0928006
214934_at	ATP9B	0.0928006
214956_at	AAK1	0.0928006
215143_at	DPY19L2P2	0.0928006
215162_at	RALGAPA1	0.0928006
215230_x_at	EIF3C /// EIF3CL	0.0928006
215257_at	ERGIC3	0.0928006
215300_s_at	FMO5	0.0928006
215464_s_at	TAX1BP3	0.0928006
215508_at	BUB1	0.0928006
215733_x_at	CTAG2	0.0928006
215760_s_at	SBNO2	0.0928006
215789_s_at	AJAP1	0.0928006
216019_x_at	PHLDB1	0.0928006
216025_x_at	CYP2C9	0.0928006
216039_at	GABRA2	0.0928006
216239_at	BBS9	0.0928006
216298_at	TRGV5	0.0928006
216303_s_at	MTMR1	0.0928006
216312_at	ATP2B3	0.0928006
216396_s_at	EI24	0.0928006
216449_x_at	HSP90B1	0.0928006
216469_at	LOC100505852	0.0928006
216550_x_at	ANKRD12	0.0928006
216615_s_at	HTR3A	0.0928006
216629_at	SRRM2	0.0928006
216850_at	SNRPN	0.0928006
216961_s_at	RPAIN	0.0928006
217003_s_at	ADAM5P	0.0928006
217242_at	ZNF154	0.0928006
217310_s_at	FOXJ3	0.0928006
217822_at	WBP11	0.0928006
217850_at	GNL3	0.0928006
217872_at	PIH1D1	0.0928006
218066_at	SLC12A7	0.0928006
218140_x_at	SRPRB	0.0928006
218162_at	OLFML3	0.0928006
218175_at	CCDC92	0.0928006
218199_s_at	NOL6	0.0928006
218210_at	FN3KRP	0.0928006
218373_at	AKTIP	0.0928006
218405_at	ABT1	0.0928006
218481_at	EXOSC5	0.0928006
218516_s_at	IMPAD1	0.0928006
218609_s_at	NUDT2	0.0928006
218646_at	C4orf27	0.0928006
218669_at	RAP2C	0.0928006
218712_at	C1orf109	0.0928006
218732_at	PTRH2	0.0928006
218749_s_at	SLC24A6	0.0928006
218784_s_at	C6orf64	0.0928006
218804_at	ANO1	0.0928006
218817_at	SPCS3	0.0928006
218854_at	DSE	0.0928006
218871_x_at	CSGALNACT2	0.0928006
218994_s_at	STAG3L4	0.0928006
219024_at	PLEKHA1	0.0928006
219213_at	JAM2	0.0928006
219227_at	CCNJL	0.0928006
219265_at	MOBKL2B	0.0928006
219304_s_at	PDGFD	0.0928006
219372_at	IFT81	0.0928006
219405_at	TRIM68	0.0928006
219467_at	GIN1	0.0928006
219469_at	DYNC2H1	0.0928006
219518_s_at	ELL3 /// SERINC4	0.0928006
219521_at	B3GAT1	0.0928006
219606_at	PHF20L1	0.0928006
219635_at	ZNF606	0.0928006
219699_at	LGI2	0.0928006
219722_s_at	GDPD3	0.0928006
219815_at	GAL3ST4	0.0928006
219910_at	FICD	0.0928006
219961_s_at	PLK1S1	0.0928006
219969_at	TXLNG	0.0928006
220187_at	STEAP4	0.0928006
220314_at	HSFX1 /// HSFX2	0.0928006
220356_at	CORIN	0.0928006
220621_at	FOXE3	0.0928006
220795_s_at	BEGAIN	0.0928006
220798_x_at	LPPR3	0.0928006
220808_at	THEG	0.0928006
220829_s_at	B3GALT1	0.0928006
220894_x_at	PRDM12	0.0928006
220940_at	ANKRD36B	0.0928006
221091_at	INSL5	0.0928006
221160_s_at	CABP5	0.0928006
221206_at	PMS2 /// PMS2CL	0.0928006
221208_s_at	C11orf61	0.0928006
221211_s_at	C21orf7	0.0928006
221221_s_at	KLHL3	0.0928006
221254_s_at	PITPNM3	0.0928006
221281_at	SRC	0.0928006
221308_at	FRS2	0.0928006
221441_at	GSC2	0.0928006
221452_s_at	TMEM14B	0.0928006
221464_at	OR1D2	0.0928006
221578_at	RASSF4	0.0928006
221609_s_at	WNT6	0.0928006
221620_s_at	APOO	0.0928006
221731_x_at	VCAN	0.0928006
221749_at	YTHDF3	0.0928006
221862_at	MIER2	0.0928006
221887_s_at	DFNB31	0.0928006
221991_at	NXPH3	0.0928006
222045_s_at	PCIF1	0.0928006
222141_at	KLHL22	0.0928006
222205_x_at	FAM182B	0.0928006
34697_at	LRP6	0.0928006
37433_at	PIAS2	0.0928006
40284_at	FOXA2	0.0928006
41512_at	BRAP	0.0928006
41657_at	STK11	0.0928006
41660_at	CELSR1	0.0928006
44669_at	SDHAF1	0.0928006
50965_at	RAB26	0.0928006
53720_at	C19orf66	0.0928006
57082_at	LDLRAP1	0.0928006
64883_at	MOSPD2	0.0928006
1487_at	ESRRA	0.129028
200647_x_at	EIF3C /// EIF3CL	0.129028
200669_s_at	UBE2D3	0.129028
200694_s_at	DDX24	0.129028
200696_s_at	GSN	0.129028
200758_s_at	NFE2L1	0.129028
200760_s_at	ARL6IP5	0.129028
200789_at	ECH1	0.129028
200793_s_at	ACO2	0.129028
200820_at	PSMD8	0.129028
200834_s_at	RPS21	0.129028
200848_at	AHCYL1	0.129028
200859_x_at	FLNA	0.129028
200944_s_at	HMGN1	0.129028
200951_s_at	CCND2	0.129028
200975_at	PPT1	0.129028
201008_s_at	TXNIP	0.129028
201064_s_at	PABPC4	0.129028
201089_at	ATP6V1B2	0.129028
201092_at	RBBP7	0.129028
201094_at	RPS29	0.129028
201175_at	TMX2	0.129028
201176_s_at	ARCN1	0.129028
201198_s_at	PSMD1	0.129028
201251_at	PKM2	0.129028
201299_s_at	MOBKL1B	0.129028
201315_x_at	IFITM2	0.129028
201322_at	ATP5B	0.129028
201328_at	ETS2	0.129028
201341_at	ENC1	0.129028
201418_s_at	SOX4	0.129028
201430_s_at	DPYSL3	0.129028
201431_s_at	DPYSL3	0.129028
201449_at	TIA1	0.129028
201474_s_at	ITGA3	0.129028
201502_s_at	NFKBIA	0.129028
201539_s_at	FHL1	0.129028
201550_x_at	ACTG1	0.129028
201594_s_at	PPP4R1	0.129028
201685_s_at	TOX4	0.129028
201694_s_at	EGR1	0.129028
201724_s_at	GALNT1	0.129028
201733_at	CLCN3	0.129028
201779_s_at	RNF13	0.129028
201803_at	POLR2B	0.129028
201828_x_at	FAM127A	0.129028
201833_at	HDAC2	0.129028
201850_at	CAPG	0.129028
201976_s_at	MYO10	0.129028
202052_s_at	RAI14	0.129028
202055_at	KPNA1	0.129028
202056_at	KPNA1	0.129028
202098_s_at	PRMT2	0.129028
202120_x_at	AP2S1	0.129028
202122_s_at	PLIN3	0.129028
202214_s_at	CUL4B	0.129028
202221_s_at	EP300	0.129028
202237_at	NNMT	0.129028
202259_s_at	N4BP2L2	0.129028
202347_s_at	UBE2K	0.129028
202403_s_at	COL1A2	0.129028
202425_x_at	PPP3CA	0.129028
202447_at	DECR1	0.129028
202537_s_at	CHMP2B	0.129028
202544_at	GMFB	0.129028
202625_at	LYN	0.129028
202630_at	APPBP2	0.129028
202753_at	PSMD6	0.129028
202761_s_at	SYNE2	0.129028
202830_s_at	SLC37A4	0.129028
202833_s_at	SERPINA1	0.129028
202876_s_at	PBX2	0.129028
202909_at	EPM2AIP1	0.129028
202921_s_at	ANK2	0.129028
202925_s_at	PLAGL2	0.129028
202943_s_at	NAGA	0.129028
202974_at	MPP1	0.129028
203001_s_at	STMN2	0.129028
203006_at	INPP5A	0.129028
203011_at	IMPA1	0.129028
203025_at	NAA10	0.129028
203040_s_at	HMBS	0.129028
203125_x_at	SLC11A2	0.129028
203185_at	RASSF2	0.129028
203218_at	MAPK9	0.129028
203360_s_at	MYCBP	0.129028
203405_at	PSMG1	0.129028
203425_s_at	IGFBP5	0.129028
203427_at	ASF1A	0.129028
203431_s_at	ARHGAP32	0.129028
203433_at	MTHFS	0.129028
203479_s_at	OTUD4	0.129028
203546_at	IPO13	0.129028
203579_s_at	SLC7A6	0.129028
203590_at	DYNC1LI2	0.129028
203604_at	ZNF516	0.129028
203650_at	PROCR	0.129028
203660_s_at	PCNT	0.129028
203678_at	FAN1	0.129028
203712_at	KIAA0020	0.129028
203814_s_at	NQO2	0.129028
203880_at	COX17	0.129028
203911_at	RAP1GAP	0.129028
203934_at	KDR	0.129028
203949_at	MPO	0.129028
203992_s_at	KDM6A	0.129028
204008_at	DNAL4	0.129028
204042_at	WASF3	0.129028
204063_s_at	ULK2	0.129028
204077_x_at	ENTPD4	0.129028
204090_at	STK19	0.129028
204175_at	ZNF593	0.129028
204180_s_at	ZBTB43	0.129028
204199_at	RALGPS1	0.129028
204202_at	IQCE	0.129028
204209_at	PCYT1A	0.129028
204210_s_at	PCYT1A	0.129028
204219_s_at	PSMC1	0.129028
204228_at	PPIH	0.129028
204339_s_at	RGS4	0.129028
204348_s_at	AK4	0.129028
204425_at	ARHGAP4	0.129028
204456_s_at	GAS1	0.129028
204459_at	CSTF2	0.129028
204467_s_at	SNCA	0.129028
204469_at	PTPRZ1	0.129028
204475_at	MMP1	0.129028
204562_at	IRF4	0.129028
204563_at	SELL	0.129028
204564_at	PCGF3	0.129028
204601_at	N4BP1	0.129028
204647_at	HOMER3	0.129028
204676_at	TMEM186	0.129028
204696_s_at	CDC25A	0.129028
204724_s_at	COL9A3	0.129028
204747_at	IFIT3	0.129028
204761_at	USP6NL	0.129028
204796_at	EML1	0.129028
204815_s_at	DHX34	0.129028
204849_at	TCFL5	0.129028
204909_at	DDX6	0.129028
204996_s_at	CDK5R1	0.129028
205011_at	VWA5A	0.129028
205038_at	IKZF1	0.129028
205071_x_at	XRCC4	0.129028
205110_s_at	FGF13	0.129028
205207_at	IL6	0.129028
205211_s_at	RIN1	0.129028
205231_s_at	EPM2A	0.129028
205349_at	GNA15	0.129028
205390_s_at	ANK1	0.129028
205401_at	AGPS	0.129028
205428_s_at	CALB2	0.129028
205429_s_at	MPP6	0.129028
205520_at	STRN	0.129028
205574_x_at	BMP1	0.129028
205589_at	MYL3	0.129028
205591_at	OLFM1	0.129028
205631_at	KIAA0586	0.129028
205634_x_at	ZDHHC24	0.129028
205646_s_at	PAX6	0.129028
205671_s_at	HLA-DOB	0.129028
205678_at	AP3B2	0.129028
205722_s_at	GFRA2	0.129028
205726_at	DIAPH2	0.129028
205766_at	TCAP	0.129028
205795_at	NRXN3	0.129028
205819_at	MARCO	0.129028
205964_at	ZNF426	0.129028
205993_s_at	TBX2	0.129028
206001_at	NPY	0.129028
206015_s_at	FOXJ3	0.129028
206054_at	KNG1	0.129028
206070_s_at	EPHA3	0.129028
206104_at	ISL1	0.129028
206125_s_at	KLK8	0.129028
206132_at	MCC	0.129028
206147_x_at	SCML2	0.129028
206149_at	CHP2	0.129028
206203_at	RCVRN	0.129028
206204_at	GRB14	0.129028
206247_at	MICB	0.129028
206279_at	PRKY	0.129028
206298_at	ARHGAP22	0.129028
206315_at	CRLF1	0.129028
206343_s_at	NRG1	0.129028
206378_at	SCGB2A2	0.129028
206453_s_at	NDRG2	0.129028
206487_at	SUN1	0.129028
206549_at	INSL4	0.129028
206578_at	NKX2-5	0.129028
206599_at	SLC16A5	0.129028
206602_s_at	HOXD3	0.129028
206660_at	IGLL1	0.129028
206768_at	RPL3L	0.129028
206841_at	PDE6H	0.129028
206870_at	PPARA	0.129028
206904_at	MATN1	0.129028
206955_at	AQP7	0.129028
207014_at	GABRA2	0.129028
207074_s_at	SLC18A1	0.129028
207169_x_at	DDR1	0.129028
207236_at	ZNF345	0.129028
207286_at	CEP135	0.129028
207303_at	PDE1C	0.129028
207377_at	PPP1R2P9	0.129028
207378_at	TREH	0.129028
207414_s_at	PCSK6	0.129028
207417_s_at	ZNF177	0.129028
207423_s_at	ADAM20	0.129028
207486_x_at	CHN2	0.129028
207537_at	PFKFB1	0.129028
207595_s_at	BMP1	0.129028
207645_s_at	CHD1L	0.129028
207668_x_at	PDIA6	0.129028
207682_s_at	KIF25	0.129028
207686_s_at	CASP8	0.129028
207712_at	BAGE	0.129028
207797_s_at	LRP2BP	0.129028
207801_s_at	RNF10	0.129028
207817_at	IFNW1	0.129028
207834_at	FBLN1	0.129028
207914_x_at	EVX1	0.129028
207928_s_at	GLRA3	0.129028
207936_x_at	RFPL3	0.129028
207940_x_at	CNR1	0.129028
207964_x_at	IFNA4	0.129028
207968_s_at	MEF2C	0.129028
207977_s_at	DPT	0.129028
207981_s_at	ESRRG	0.129028
208104_s_at	TSC22D4	0.129028
208141_s_at	DOHH	0.129028
208174_x_at	ZRSR2	0.129028
208233_at	PDPN	0.129028
208240_s_at	FGF1	0.129028
208314_at	RRH	0.129028
208358_s_at	UGT8	0.129028
208366_at	PCDH11X	0.129028
208387_s_at	MMP24	0.129028
208389_s_at	SLC1A2	0.129028
208452_x_at	MYO9B	0.129028
208506_at	HIST1H3F	0.129028
208546_x_at	HIST1H2BH	0.129028
208628_s_at	YBX1	0.129028
208639_x_at	PDIA6	0.129028
208680_at	PRDX1	0.129028
208779_x_at	DDR1	0.129028
208806_at	CHD3	0.129028
208862_s_at	CTNND1	0.129028
208874_x_at	PPP2R4	0.129028
208932_at	PPP4C	0.129028
208967_s_at	AK2	0.129028
208973_at	ERI3	0.129028
209050_s_at	RALGDS	0.129028
209079_x_at	PCDHGA1 /// PCDHGA10 /// PCDHGA11 /// PCDHGA12 /// PCDHGA2 /// PCDHGA3 /// PCDHGA4 /// PCDHGA5 /// PCDHGA6 /// PCDHGA7 /// PCDHGA8 /// PCDHGA9 /// PCDHGB1 /// PCDHGB2 /// PCDHGB3 /// PCDHGB4 /// PCDHGB5 /// PCDHGB6 /// PCDHGB7 /// PCDHGC3 /// PCDHGC4 /// PCDHGC5	0.129028
209085_x_at	RFC1	0.129028
209138_x_at	IGL@	0.129028
209215_at	MFSD10	0.129028
209232_s_at	DCTN5	0.129028
209281_s_at	ATP2B1	0.129028
209360_s_at	RUNX1	0.129028
209423_s_at	PHF20	0.129028
209442_x_at	ANK3	0.129028
209447_at	SYNE1	0.129028
209465_x_at	PTN	0.129028
209486_at	UTP3	0.129028
209614_at	ADH1B	0.129028
209631_s_at	GPR37	0.129028
209650_s_at	TBC1D22A	0.129028
209657_s_at	HSF2	0.129028
209672_s_at	MIOS	0.129028
209706_at	NKX3-1	0.129028
209807_s_at	NFIX	0.129028
209814_at	ZNF330	0.129028
209833_at	CRADD	0.129028
209904_at	TNNC1	0.129028
209946_at	VEGFC	0.129028
209949_at	NCF2	0.129028
209989_at	ZNF268	0.129028
210045_at	IDH2	0.129028
210073_at	ST8SIA1	0.129028
210151_s_at	DYRK3	0.129028
210192_at	ATP8A1	0.129028
210195_s_at	PSG1	0.129028
210215_at	TFR2	0.129028
210223_s_at	MR1	0.129028
210232_at	CDC42	0.129028
210237_at	ARTN	0.129028
210276_s_at	NOL12 /// TRIOBP	0.129028
210314_x_at	TNFSF13	0.129028
210326_at	AGXT	0.129028
210340_s_at	CSF2RA	0.129028
210381_s_at	CCKBR	0.129028
210384_at	PRMT2	0.129028
210487_at	DNTT	0.129028
210505_at	ADH7	0.129028
210515_at	HNF1A	0.129028
210545_at	ITSN2	0.129028
210637_at	TACR1	0.129028
210642_at	CCIN	0.129028
210669_at	TFAP2A	0.129028
210742_at	CDC14A	0.129028
210793_s_at	NUP98	0.129028
210852_s_at	AASS	0.129028
210868_s_at	ELOVL6	0.129028
210870_s_at	EPM2A	0.129028
210880_s_at	EFS	0.129028
211066_x_at	PCDHGA1 /// PCDHGA10 /// PCDHGA11 /// PCDHGA12 /// PCDHGA2 /// PCDHGA3 /// PCDHGA4 /// PCDHGA5 /// PCDHGA6 /// PCDHGA7 /// PCDHGA8 /// PCDHGA9 /// PCDHGB1 /// PCDHGB2 /// PCDHGB3 /// PCDHGB4 /// PCDHGB5 /// PCDHGB6 /// PCDHGB7 /// PCDHGC3 /// PCDHGC4 /// PCDHGC5	0.129028
211163_s_at	TNFRSF10C	0.129028
211323_s_at	ITPR1	0.129028
211350_s_at	C6orf54	0.129028
211358_s_at	CIZ1	0.129028
211375_s_at	ILF3	0.129028
211471_s_at	RAB36	0.129028
211495_x_at	TNFSF12-TNFSF13 /// TNFSF13	0.129028
211496_s_at	PDC	0.129028
211564_s_at	PDLIM4	0.129028
211570_s_at	RAPSN	0.129028
211708_s_at	SCD	0.129028
211732_x_at	HNMT	0.129028
211769_x_at	SERINC3	0.129028
211807_x_at	PCDHGB5	0.129028
211829_s_at	GPER	0.129028
211970_x_at	ACTG1	0.129028
211983_x_at	ACTG1	0.129028
212013_at	PXDN	0.129028
212020_s_at	MKI67	0.129028
212028_at	RBM25	0.129028
212074_at	SUN1	0.129028
212082_s_at	MYL6	0.129028
212124_at	ZMIZ1	0.129028
212242_at	TUBA4A	0.129028
212288_at	FNBP1	0.129028
212289_at	ANKRD12	0.129028
212292_at	SLC7A1	0.129028
212326_at	VPS13D	0.129028
212328_at	LIMCH1	0.129028
212340_at	YIPF6	0.129028
212350_at	TBC1D1	0.129028
212457_at	TFE3	0.129028
212489_at	COL5A1	0.129028
212495_at	KDM4B	0.129028
212519_at	UBE2E1	0.129028
212553_at	RPRD2	0.129028
212565_at	STK38L	0.129028
212615_at	CHD9	0.129028
212685_s_at	TBL2	0.129028
212818_s_at	ASB1	0.129028
212881_at	PIAS4	0.129028
212895_s_at	ABR	0.129028
212897_at	CDK19	0.129028
212915_at	PDZRN3	0.129028
212923_s_at	C6orf145	0.129028
212988_x_at	ACTG1	0.129028
213074_at	PHIP	0.129028
213094_at	GPR126	0.129028
213131_at	OLFM1	0.129028
213176_s_at	LTBP4	0.129028
213179_at	RQCD1	0.129028
213226_at	CCNA2	0.129028
213254_at	TNRC6B	0.129028
213265_at	PGA3 /// PGA4 /// PGA5	0.129028
213297_at	RMND5B	0.129028
213317_at	CLIC5	0.129028
213341_at	FEM1C	0.129028
213346_at	C13orf27	0.129028
213385_at	CHN2	0.129028
213405_at	RAB22A	0.129028
213428_s_at	COL6A1	0.129028
213429_at	BICC1	0.129028
213474_at	KCTD7	0.129028
213478_at	KAZ	0.129028
213549_at	PDZD8	0.129028
213570_at	EIF4E2	0.129028
213571_s_at	EIF4E2	0.129028
213609_s_at	SEZ6L	0.129028
213731_s_at	TCF3	0.129028
213746_s_at	FLNA	0.129028
213942_at	MEGF6	0.129028
213983_s_at	PDS5A	0.129028
214025_at	DDX28	0.129028
214092_x_at	SUGP2	0.129028
214197_s_at	SETDB1	0.129028
214217_at	GRM5	0.129028
214255_at	ATP10A	0.129028
214258_x_at	KAT5	0.129028
214264_s_at	C14orf143	0.129028
214396_s_at	MBD2	0.129028
214438_at	HLX	0.129028
214492_at	SGCD	0.129028
214505_s_at	FHL1	0.129028
214572_s_at	INSL3	0.129028
214580_x_at	KRT6A /// KRT6B /// KRT6C	0.129028
214669_x_at	IGKC	0.129028
214679_x_at	GNA11	0.129028
214763_at	ACOT11	0.129028
214818_at	CCDC57	0.129028
214828_s_at	RRP7A /// RRP7B	0.129028
214830_at	SLC38A6	0.129028
214836_x_at	IGK@ /// IGKC /// IGKV1-5	0.129028
214859_at	FSTL4	0.129028
214869_x_at	GAPVD1	0.129028
214880_x_at	CALD1	0.129028
214910_s_at	APOM	0.129028
214948_s_at	TMF1	0.129028
214970_s_at	ST6GAL1	0.129028
214997_at	SCAI	0.129028
215085_x_at	DLEC1	0.129028
215091_s_at	GTF3A	0.129028
215103_at	CYP2C18	0.129028
215142_at	CXorf27	0.129028
215222_x_at	MACF1	0.129028
215225_s_at	GPR17	0.129028
215365_at	CACNB2	0.129028
215716_s_at	ATP2B1	0.129028
215785_s_at	CYFIP2	0.129028
215800_at	DUOX1	0.129028
215834_x_at	SCARB1	0.129028
215836_s_at	PCDHGA1 /// PCDHGA10 /// PCDHGA11 /// PCDHGA12 /// PCDHGA2 /// PCDHGA3 /// PCDHGA4 /// PCDHGA5 /// PCDHGA6 /// PCDHGA7 /// PCDHGA8 /// PCDHGA9 /// PCDHGB1 /// PCDHGB2 /// PCDHGB3 /// PCDHGB4 /// PCDHGB5 /// PCDHGB6 /// PCDHGB7 /// PCDHGC3 /// PCDHGC4 /// PCDHGC5	0.129028
215881_x_at	SSX2 /// SSX2B /// SSX3	0.129028
215905_s_at	SNRNP40	0.129028
215913_s_at	GULP1	0.129028
215927_at	ARFGEF2	0.129028
216047_x_at	SEZ6L	0.129028
216055_at	PDGFB	0.129028
216203_at	SPTLC2	0.129028
216210_x_at	TRIOBP	0.129028
216249_at	PVT1	0.129028
216250_s_at	LPXN	0.129028
216255_s_at	GRM8	0.129028
216256_at	GRM8	0.129028
216258_s_at	SERPINB13	0.129028
216334_s_at	CYP2A7P1	0.129028
216393_at	C10orf12	0.129028
216428_x_at	KIR3DX1	0.129028
216432_at	SLC28A2	0.129028
216512_s_at	DCT	0.129028
216580_at	RPL7	0.129028
216588_at	RPL7	0.129028
216640_s_at	PDIA6	0.129028
216696_s_at	PRODH2	0.129028
216710_x_at	ZNF287	0.129028
216778_s_at	CYLC1	0.129028
216804_s_at	PDLIM5	0.129028
216836_s_at	ERBB2	0.129028
216913_s_at	RRP12	0.129028
216928_at	TAL1	0.129028
216985_s_at	STX3	0.129028
217104_at	ST20	0.129028
217109_at	MUC4	0.129028
217178_at	RARG	0.129028
217202_s_at	GLUL	0.129028
217240_at	SIRPB1	0.129028
217245_at	EPAG	0.129028
217250_s_at	CHD5	0.129028
217299_s_at	NBN	0.129028
217309_s_at	DSCR3	0.129028
217349_s_at	PRICKLE3	0.129028
217374_x_at	TARP /// TRGV3 /// TRGV5	0.129028
217432_s_at	IDS	0.129028
217433_at	TACC1	0.129028
217437_s_at	TACC1	0.129028
217478_s_at	HLA-DMA	0.129028
217511_at	KAZALD1	0.129028
217534_at	FAM49B	0.129028
217642_at	RNF40	0.129028
217644_s_at	SOS2	0.129028
217654_at	CFLAR	0.129028
217687_at	ADCY2	0.129028
217791_s_at	ALDH18A1	0.129028
217802_s_at	NUCKS1	0.129028
217965_s_at	SAP30BP	0.129028
218144_s_at	INF2	0.129028
218154_at	GSDMD	0.129028
218177_at	CHMP1B	0.129028
218215_s_at	NR1H2	0.129028
218234_at	ING4	0.129028
218312_s_at	ZSCAN18	0.129028
218455_at	NFS1	0.129028
218464_s_at	C17orf63	0.129028
218529_at	CD320	0.129028
218586_at	C20orf20	0.129028
218711_s_at	SDPR	0.129028
218825_at	EGFL7	0.129028
218858_at	DEPDC6	0.129028
218902_at	NOTCH1	0.129028
218910_at	ANO10	0.129028
218980_at	FHOD3	0.129028
219002_at	FASTKD1	0.129028
219135_s_at	LMF1	0.129028
219145_at	LPHN1	0.129028
219161_s_at	CKLF	0.129028
219183_s_at	CYTH4	0.129028
219220_x_at	MRPS22	0.129028
219248_at	THUMPD2	0.129028
219263_at	RNF128	0.129028
219283_at	C1GALT1C1	0.129028
219413_at	ACBD4	0.129028
219430_at	GPR137	0.129028
219450_at	C4orf19	0.129028
219481_at	TTC13	0.129028
219506_at	C1orf54	0.129028
219529_at	CLIC3	0.129028
219562_at	RAB26	0.129028
219571_s_at	ZNF12	0.129028
219576_at	MAP7D3	0.129028
219587_at	TTC12	0.129028
219596_at	THAP10	0.129028
219598_s_at	RWDD1	0.129028
219656_at	PCDH12	0.129028
219757_s_at	C14orf101	0.129028
219837_s_at	CYTL1	0.129028
219854_at	ZNF14	0.129028
219891_at	PGPEP1	0.129028
219928_s_at	CABYR	0.129028
219962_at	ACE2	0.129028
219991_at	SLC2A9	0.129028
219995_s_at	ZNF750	0.129028
220029_at	ELOVL2	0.129028
220055_at	ZNF287	0.129028
220064_at	TTC21B	0.129028
220086_at	IKZF5	0.129028
220123_at	SLC35F5	0.129028
220256_s_at	OXCT2	0.129028
220337_at	NGB	0.129028
220442_at	GALNT4 /// POC1B	0.129028
220482_s_at	SERGEF	0.129028
220572_at	DKFZp547G183	0.129028
220588_at	BCAS4	0.129028
220640_at	CSNK1G1	0.129028
220690_s_at	DHRS7B	0.129028
220745_at	IL19	0.129028
220753_s_at	CRYL1	0.129028
220755_s_at	C6orf48	0.129028
220771_at	LOC51152	0.129028
220889_s_at	CA10	0.129028
220954_s_at	PILRB	0.129028
221007_s_at	FIP1L1	0.129028
221011_s_at	LBH	0.129028
221032_s_at	TMPRSS5	0.129028
221119_at	ARHGEF38	0.129028
221147_x_at	WWOX	0.129028
221235_s_at	TGFBRAP1	0.129028
221290_s_at	MUM1	0.129028
221344_at	OR12D2	0.129028
221371_at	TNFSF18	0.129028
221388_at	OR1A1	0.129028
221404_at	IL1F6	0.129028
221440_s_at	RBBP9	0.129028
221474_at	MYL12B	0.129028
221562_s_at	SIRT3	0.129028
221607_x_at	ACTG1	0.129028
221656_s_at	ARHGEF10L	0.129028
221712_s_at	WDR74	0.129028
221778_at	JHDM1D	0.129028
221792_at	RAB6B	0.129028
221838_at	KLHL22	0.129028
221847_at	LOC100129361	0.129028
221922_at	GPSM2	0.129028
221954_at	C20orf111	0.129028
221957_at	PDK3	0.129028
221987_s_at	TSR1	0.129028
222122_s_at	THOC2	0.129028
222222_s_at	HOMER3	0.129028
222293_at	CADM4	0.129028
32502_at	GDPD5	0.129028
32837_at	AGPAT2	0.129028
37966_at	PARVB	0.129028
44822_s_at	MIER2	0.129028
49306_at	RASSF4	0.129028
54970_at	ZMIZ2	0.129028
59697_at	RAB15	0.129028
89977_at	ACSM5	0.129028
1007_s_at	DDR1	0.177694
1494_f_at	CYP2A6	0.177694
200026_at	RPL34	0.177694
200029_at	RPL19	0.177694
200080_s_at	H3F3A /// LOC440926	0.177694
200599_s_at	HSP90B1	0.177694
200657_at	SLC25A5	0.177694
200668_s_at	UBE2D3	0.177694
200713_s_at	MAPRE1	0.177694
200727_s_at	ACTR2	0.177694
200761_s_at	ARL6IP5	0.177694
200807_s_at	HSPD1	0.177694
200847_s_at	TMEM66	0.177694
200878_at	EPAS1	0.177694
200880_at	DNAJA1	0.177694
200959_at	FUS	0.177694
201009_s_at	TXNIP	0.177694
201010_s_at	TXNIP	0.177694
201017_at	EIF1AX	0.177694
201018_at	EIF1AX	0.177694
201079_at	SYNGR2	0.177694
201134_x_at	COX7C	0.177694
201142_at	EIF2S1	0.177694
201233_at	PSMD13	0.177694
201249_at	SLC2A1	0.177694
201281_at	ADRM1	0.177694
201318_s_at	MYL12A /// MYL12B	0.177694
201325_s_at	EMP1	0.177694
201360_at	CST3	0.177694
201371_s_at	CUL3	0.177694
201385_at	DHX15	0.177694
201405_s_at	COPS6	0.177694
201414_s_at	NAP1L4	0.177694
201416_at	SOX4	0.177694
201472_at	VBP1	0.177694
201478_s_at	DKC1	0.177694
201489_at	PPIF	0.177694
201516_at	SRM	0.177694
201547_at	KDM5B	0.177694
201552_at	LAMP1	0.177694
201577_at	NME1	0.177694
201580_s_at	TMX4	0.177694
201589_at	SMC1A	0.177694
201614_s_at	RUVBL1	0.177694
201616_s_at	CALD1	0.177694
201641_at	BST2	0.177694
201676_x_at	PSMA1	0.177694
201702_s_at	PPP1R10	0.177694
201706_s_at	PEX19	0.177694
201722_s_at	GALNT1	0.177694
201734_at	CLCN3	0.177694
201751_at	JOSD1	0.177694
201752_s_at	ADD3	0.177694
201776_s_at	KIAA0494	0.177694
201786_s_at	ADAR	0.177694
201796_s_at	VARS	0.177694
201810_s_at	SH3BP5	0.177694
201836_s_at	SUPT7L	0.177694
201861_s_at	LRRFIP1	0.177694
201877_s_at	PPP2R5C	0.177694
201942_s_at	CPD	0.177694
202018_s_at	LTF	0.177694
202046_s_at	GRLF1	0.177694
202079_s_at	TRAK1	0.177694
202092_s_at	ARL2BP	0.177694
202093_s_at	PAF1	0.177694
202109_at	ARFIP2	0.177694
202121_s_at	CHMP2A	0.177694
202143_s_at	COPS8	0.177694
202148_s_at	PYCR1	0.177694
202153_s_at	NUP62	0.177694
202169_s_at	AASDHPPT	0.177694
202190_at	CSTF1	0.177694
202195_s_at	TMED5	0.177694
202233_s_at	UQCRH	0.177694
202254_at	SIPA1L1	0.177694
202270_at	GBP1	0.177694
202303_x_at	SMARCA5	0.177694
202307_s_at	TAP1	0.177694
202312_s_at	COL1A1	0.177694
202355_s_at	GTF2F1	0.177694
202360_at	MAML1	0.177694
202389_s_at	HTT	0.177694
202407_s_at	PRPF31	0.177694
202408_s_at	PRPF31	0.177694
202429_s_at	PPP3CA	0.177694
202465_at	PCOLCE	0.177694
202480_s_at	DEDD	0.177694
202483_s_at	RANBP1	0.177694
202512_s_at	ATG5	0.177694
202524_s_at	SPOCK2	0.177694
202559_x_at	C1orf77	0.177694
202562_s_at	C14orf1	0.177694
202573_at	CSNK1G2	0.177694
202582_s_at	RANBP9	0.177694
202590_s_at	PDK2	0.177694
202597_at	IRF6	0.177694
202602_s_at	HTATSF1	0.177694
202652_at	APBB1	0.177694
202655_at	MANF	0.177694
202675_at	SDHB	0.177694
202722_s_at	GFPT1	0.177694
202741_at	PRKACB	0.177694
202756_s_at	GPC1	0.177694
202818_s_at	TCEB3	0.177694
202837_at	TRAFD1	0.177694
202851_at	AAGAB	0.177694
202873_at	ATP6V1C1	0.177694
202894_at	EPHB4	0.177694
202923_s_at	GCLC	0.177694
202937_x_at	RRP7A	0.177694
202948_at	IL1R1	0.177694
202955_s_at	ARFGEF1	0.177694
203019_x_at	SSX2IP	0.177694
203023_at	NOP16	0.177694
203059_s_at	PAPSS2	0.177694
203091_at	FUBP1	0.177694
203101_s_at	MGAT2	0.177694
203123_s_at	SLC11A2	0.177694
203146_s_at	GABBR1	0.177694
203186_s_at	S100A4	0.177694
203195_s_at	NUP98	0.177694
203234_at	UPP1	0.177694
203267_s_at	DRG2	0.177694
203389_at	KIF3C	0.177694
203393_at	HES1	0.177694
203402_at	KCNAB2	0.177694
203471_s_at	PLEK	0.177694
203495_at	LRRC14	0.177694
203521_s_at	ZNF318	0.177694
203527_s_at	APC	0.177694
203535_at	S100A9	0.177694
203556_at	ZHX2	0.177694
203573_s_at	RABGGTA	0.177694
203592_s_at	FSTL3	0.177694
203681_at	IVD	0.177694
203726_s_at	LAMA3	0.177694
203734_at	FOXJ2	0.177694
203746_s_at	HCCS	0.177694
203749_s_at	RARA	0.177694
203778_at	MANBA	0.177694
203784_s_at	DDX28	0.177694
203788_s_at	SEMA3C	0.177694
203793_x_at	PCGF2	0.177694
203854_at	CFI	0.177694
203855_at	WDR47	0.177694
203916_at	NDST2	0.177694
203919_at	TCEA2	0.177694
203921_at	CHST2	0.177694
203929_s_at	MAPT	0.177694
203933_at	RAB11FIP3	0.177694
203939_at	NT5E	0.177694
203955_at	KIAA0649	0.177694
203990_s_at	KDM6A	0.177694
203994_s_at	C21orf2	0.177694
204039_at	CEBPA	0.177694
204054_at	PTEN	0.177694
204076_at	ENTPD4	0.177694
204093_at	CCNH	0.177694
204095_s_at	ELL	0.177694
204099_at	SMARCD3	0.177694
204103_at	CCL4	0.177694
204110_at	HNMT	0.177694
204127_at	RFC3	0.177694
204187_at	GMPR	0.177694
204253_s_at	VDR	0.177694
204255_s_at	VDR	0.177694
204264_at	CPT2	0.177694
204285_s_at	PMAIP1	0.177694
204302_s_at	KIAA0427	0.177694
204324_s_at	GOLIM4	0.177694
204336_s_at	RGS19	0.177694
204337_at	RGS4	0.177694
204387_x_at	MRP63	0.177694
204400_at	EFS	0.177694
204416_x_at	APOC1	0.177694
204457_s_at	GAS1	0.177694
204458_at	PLA2G15	0.177694
204508_s_at	CA12	0.177694
204523_at	ZNF140	0.177694
204544_at	HPS5	0.177694
204573_at	CROT	0.177694
204593_s_at	SMCR7L	0.177694
204629_at	PARVB	0.177694
204653_at	TFAP2A	0.177694
204682_at	LTBP2	0.177694
204693_at	CDC42EP1	0.177694
204706_at	INPP5E	0.177694
204717_s_at	SLC29A2	0.177694
204723_at	SCN3B	0.177694
204758_s_at	C2CD2L	0.177694
204786_s_at	IFNAR2	0.177694
204841_s_at	EEA1	0.177694
204843_s_at	PRKAR2A	0.177694
204859_s_at	APAF1	0.177694
204873_at	PEX1	0.177694
204883_s_at	HUS1	0.177694
204885_s_at	MSLN	0.177694
204904_at	GJA4	0.177694
204906_at	RPS6KA2	0.177694
204922_at	C11orf80	0.177694
204937_s_at	ZNF274	0.177694
204977_at	DDX10	0.177694
205006_s_at	NMT2	0.177694
205088_at	MAMLD1	0.177694
205098_at	CCR1	0.177694
205100_at	GFPT2	0.177694
205102_at	TMPRSS2	0.177694
205132_at	ACTC1	0.177694
205161_s_at	PEX11A	0.177694
205188_s_at	SMAD5	0.177694
205198_s_at	ATP7A	0.177694
205250_s_at	CEP290	0.177694
205288_at	CDC14A	0.177694
205336_at	PVALB	0.177694
205432_at	OVGP1	0.177694
205470_s_at	KLK11	0.177694
205482_x_at	SNX15	0.177694
205494_at	ZNF821	0.177694
205500_at	C5	0.177694
205516_x_at	CIZ1	0.177694
205569_at	LAMP3	0.177694
205594_at	ZNF652	0.177694
205670_at	GAL3ST1	0.177694
205676_at	CYP27B1	0.177694
205697_at	SCGN	0.177694
205708_s_at	TRPM2	0.177694
205715_at	BST1	0.177694
205728_at	ODZ1	0.177694
205739_x_at	ZNF107	0.177694
205751_at	SH3GL2	0.177694
205753_at	CRP	0.177694
205845_at	CACNA1H	0.177694
205874_at	ITPKA	0.177694
205876_at	LIFR	0.177694
205977_s_at	EPHA1	0.177694
205986_at	AATK	0.177694
205992_s_at	IL15	0.177694
206000_at	MEP1A	0.177694
206021_at	SCAND2	0.177694
206044_s_at	BRAF	0.177694
206068_s_at	ACADL	0.177694
206071_s_at	EPHA3	0.177694
206089_at	NELL1	0.177694
206108_s_at	SRSF6	0.177694
206115_at	EGR3	0.177694
206127_at	ELK3	0.177694
206131_at	CLPS	0.177694
206170_at	ADRB2	0.177694
206173_x_at	GABPB1	0.177694
206192_at	CDSN	0.177694
206250_x_at	AVPR1A	0.177694
206320_s_at	SMAD9	0.177694
206322_at	SYN3	0.177694
206340_at	NR1H4	0.177694
206376_at	SLC6A15	0.177694
206391_at	RARRES1	0.177694
206398_s_at	CD19	0.177694
206407_s_at	CCL13	0.177694
206411_s_at	ABL2	0.177694
206426_at	MLANA	0.177694
206460_at	AJAP1	0.177694
206467_x_at	RTEL1 /// TNFRSF6B	0.177694
206518_s_at	RGS9	0.177694
206555_s_at	THUMPD1	0.177694
206572_x_at	ZNF85	0.177694
206649_s_at	TFE3	0.177694
206653_at	POLR3G	0.177694
206654_s_at	POLR3G	0.177694
206677_at	KRT31	0.177694
206727_at	C9	0.177694
206766_at	ITGA10	0.177694
206775_at	CUBN	0.177694
206785_s_at	KLRC1 /// KLRC2	0.177694
206821_x_at	AGFG2	0.177694
206822_s_at	L3MBTL1	0.177694
206829_x_at	ZNF430	0.177694
206832_s_at	SEMA3F	0.177694
206840_at	AFM	0.177694
206878_at	DAO	0.177694
206889_at	PDIA2	0.177694
206939_at	DCC	0.177694
206954_at	WT1-AS	0.177694
207025_at	GJC2	0.177694
207030_s_at	CSRP2	0.177694
207046_at	HIST2H4A /// HIST2H4B	0.177694
207049_at	SCN8A	0.177694
207123_s_at	MATN4	0.177694
207126_x_at	UGT1A1 /// UGT1A10 /// UGT1A4 /// UGT1A6 /// UGT1A8 /// UGT1A9	0.177694
207157_s_at	GNG5	0.177694
207214_at	SPINK4	0.177694
207227_x_at	RFPL2	0.177694
207263_x_at	VEZT	0.177694
207269_at	DEFA4	0.177694
207326_at	BTC	0.177694
207328_at	ALOX15	0.177694
207388_s_at	PTGES	0.177694
207394_at	ZNF137P	0.177694
207400_at	NPY5R	0.177694
207416_s_at	NFATC3	0.177694
207420_at	COLEC10	0.177694
207454_at	GRIK3	0.177694
207468_s_at	SFRP5	0.177694
207480_s_at	MEIS2	0.177694
207496_at	MS4A2	0.177694
207551_s_at	MSL3	0.177694
207554_x_at	TBXA2R	0.177694
207561_s_at	ACCN3	0.177694
207592_s_at	HCN2	0.177694
207600_at	KCNC3	0.177694
207605_x_at	ZNF117	0.177694
207611_at	HIST1H2BL	0.177694
207642_at	HCRT	0.177694
207699_at	ZFHX2	0.177694
207717_s_at	PKP2	0.177694
207729_at	CDH9	0.177694
207759_s_at	DISC1 /// TSNAX /// TSNAX-DISC1	0.177694
207773_x_at	CYP3A43	0.177694
207784_at	ARSD	0.177694
207827_x_at	SNCA	0.177694
207863_at	ADPRH	0.177694
207883_s_at	TFR2	0.177694
207886_s_at	CALCR	0.177694
207950_s_at	ANK3	0.177694
208011_at	PTPN22	0.177694
208012_x_at	SP110	0.177694
208056_s_at	CBFA2T3	0.177694
208086_s_at	DMD	0.177694
208198_x_at	KIR2DS1	0.177694
208206_s_at	RASGRP2	0.177694
208256_at	EFNA2	0.177694
208288_at	ABCB11	0.177694
208303_s_at	CRLF2	0.177694
208328_s_at	MEF2A	0.177694
208333_at	LHX5	0.177694
208346_at	PPBPL2	0.177694
208376_at	CCR4	0.177694
208414_s_at	HOXB3	0.177694
208438_s_at	FGR	0.177694
208456_s_at	RRAS2	0.177694
208457_at	GABRD	0.177694
208466_at	RAB3D	0.177694
208488_s_at	CR1	0.177694
208553_at	HIST1H1E	0.177694
208567_s_at	KCNJ12 /// KCNJ18 /// LOC100290070	0.177694
208692_at	RPS3	0.177694
208695_s_at	RPL39	0.177694
208701_at	APLP2	0.177694
208719_s_at	DDX17	0.177694
208727_s_at	CDC42	0.177694
208757_at	TMED9	0.177694
208797_s_at	GOLGA8A	0.177694
208805_at	PSMA6	0.177694
208817_at	COMT	0.177694
208818_s_at	COMT	0.177694
208825_x_at	RPL23A	0.177694
208834_x_at	RPL23A	0.177694
208847_s_at	ADH5	0.177694
208878_s_at	PAK2	0.177694
208958_at	ERP44	0.177694
209009_at	ESD	0.177694
209019_s_at	PINK1	0.177694
209020_at	C20orf111	0.177694
209035_at	MDK	0.177694
209075_s_at	ISCU	0.177694
209110_s_at	RGL2	0.177694
209131_s_at	SNAP23	0.177694
209152_s_at	TCF3	0.177694
209177_at	NDUFAF3	0.177694
209180_at	RABGGTB	0.177694
209188_x_at	DR1	0.177694
209237_s_at	SLC23A2	0.177694
209273_s_at	ISCA1	0.177694
209351_at	KRT14	0.177694
209366_x_at	CYB5A	0.177694
209373_at	MALL	0.177694
209384_at	PROSC	0.177694
209393_s_at	EIF4E2	0.177694
209427_at	SMTN	0.177694
209439_s_at	PHKA2	0.177694
209450_at	OSGEP	0.177694
209452_s_at	VTI1B	0.177694
209462_at	APLP1	0.177694
209463_s_at	TAF12	0.177694
209504_s_at	PLEKHB1	0.177694
209538_at	ZNF32	0.177694
209574_s_at	C18orf1	0.177694
209588_at	EPHB2	0.177694
209596_at	MXRA5	0.177694
209620_s_at	ABCB7	0.177694
209635_at	AP1S1	0.177694
209669_s_at	SERBP1	0.177694
209710_at	GATA2	0.177694
209716_at	CSF1	0.177694
209723_at	SERPINB9	0.177694
209726_at	CA11	0.177694
209737_at	MAGI2	0.177694
209738_x_at	PSG6	0.177694
209750_at	NR1D2	0.177694
209762_x_at	SP110	0.177694
209764_at	MGAT3	0.177694
209799_at	PRKAA1	0.177694
209817_at	PPP3CB	0.177694
209825_s_at	UCK2	0.177694
209869_at	ADRA2A	0.177694
209884_s_at	SLC4A7	0.177694
209890_at	TSPAN5	0.177694
209927_s_at	C1orf77	0.177694
209965_s_at	RAD51L3	0.177694
209967_s_at	CREM	0.177694
209974_s_at	BUB3	0.177694
209982_s_at	NRXN2	0.177694
209983_s_at	NRXN2	0.177694
210019_at	CALML3	0.177694
210039_s_at	PRKCQ	0.177694
210072_at	CCL19	0.177694
210102_at	VWA5A	0.177694
210130_s_at	TM7SF2	0.177694
210169_at	SEC14L5	0.177694
210259_s_at	DLX4	0.177694
210298_x_at	FHL1	0.177694
210301_at	XDH	0.177694
210305_at	PDE4DIP	0.177694
210316_at	FLT4	0.177694
210318_at	RBP3	0.177694
210333_at	NR5A1	0.177694
210365_at	RUNX1	0.177694
210416_s_at	CHEK2	0.177694
210424_s_at	GOLGA8A /// GOLGA8B	0.177694
210429_at	RHD	0.177694
210431_at	ALPPL2	0.177694
210433_at	POFUT1	0.177694
210472_at	MT1G	0.177694
210497_x_at	SSX2 /// SSX2B	0.177694
210511_s_at	INHBA	0.177694
210525_x_at	C14orf143	0.177694
210539_at	TTLL5	0.177694
210542_s_at	SLCO3A1	0.177694
210555_s_at	NFATC3	0.177694
210603_at	NAA11	0.177694
210620_s_at	GTF3C2	0.177694
210623_at	UBXN1	0.177694
210629_x_at	LST1	0.177694
210743_s_at	CDC14A	0.177694
210797_s_at	OASL	0.177694
210802_s_at	DIMT1L	0.177694
210803_at	TXNRD2	0.177694
210813_s_at	XRCC4	0.177694
210830_s_at	PON2	0.177694
210838_s_at	ACVRL1	0.177694
210905_x_at	POU5F1P4	0.177694
210926_at	POTEKP	0.177694
210970_s_at	IBTK	0.177694
211105_s_at	NFATC1	0.177694
211110_s_at	AR	0.177694
211117_x_at	ESR2	0.177694
211253_x_at	PYY	0.177694
211267_at	HESX1	0.177694
211273_s_at	TBX1	0.177694
211314_at	CACNA1G	0.177694
211326_x_at	HFE	0.177694
211354_s_at	LEPR	0.177694
211371_at	MAP2K5	0.177694
211417_x_at	GGT1	0.177694
211445_x_at	NACAP1	0.177694
211461_at	CSPG4P1Y /// CSPG4P2Y	0.177694
211523_at	GNRHR	0.177694
211680_at	PDLIM5	0.177694
211709_s_at	CLEC11A	0.177694
211725_s_at	BID	0.177694
211735_x_at	SFTPC	0.177694
211746_x_at	PSMA1	0.177694
211805_s_at	SLC8A1	0.177694
211826_s_at	AFF1	0.177694
211844_s_at	NRP2	0.177694
211876_x_at	PCDHGA10 /// PCDHGA11 /// PCDHGA12 /// PCDHGA3 /// PCDHGA5 /// PCDHGA6	0.177694
211881_x_at	IGLJ3	0.177694
211902_x_at	TRD@	0.177694
211913_s_at	MERTK	0.177694
211926_s_at	MYH9	0.177694
211928_at	DYNC1H1	0.177694
211988_at	SMARCE1	0.177694
212007_at	UBXN4	0.177694
212012_at	PXDN	0.177694
212060_at	SR140	0.177694
212062_at	ATP9A	0.177694
212075_s_at	CSNK2A1	0.177694
212093_s_at	MTUS1	0.177694
212104_s_at	RBFOX2	0.177694
212138_at	PDS5A	0.177694
212140_at	PDS5A	0.177694
212151_at	PBX1	0.177694
212166_at	XPO7	0.177694
212209_at	MED13L	0.177694
212247_at	NUP205	0.177694
212260_at	GIGYF2	0.177694
212267_at	WAPAL	0.177694
212277_at	MTMR4	0.177694
212283_at	AGRN	0.177694
212286_at	ANKRD12	0.177694
212390_at	PDE4DIP	0.177694
212476_at	ACAP2	0.177694
212477_at	ACAP2	0.177694
212503_s_at	DIP2C	0.177694
212507_at	TMEM131	0.177694
212582_at	OSBPL8	0.177694
212601_at	ZZEF1	0.177694
212616_at	CHD9	0.177694
212627_s_at	EXOSC7	0.177694
212733_at	KIAA0226	0.177694
212735_at	KIAA0226	0.177694
212783_at	RBBP6	0.177694
212785_s_at	LARP7	0.177694
212790_x_at	RPL13A	0.177694
212803_at	NAB2	0.177694
212806_at	PRUNE2	0.177694
212845_at	SAMD4A	0.177694
212865_s_at	COL14A1	0.177694
212876_at	B4GALT4	0.177694
212912_at	RPS6KA2	0.177694
212914_at	CBX7	0.177694
212925_at	C19orf21	0.177694
212962_at	SYDE1	0.177694
212975_at	DENND3	0.177694
212986_s_at	TLK2	0.177694
212993_at	NACC2	0.177694
213050_at	COBL	0.177694
213064_at	ZC3H14	0.177694
213073_at	ZFYVE26	0.177694
213079_at	TSR2	0.177694
213084_x_at	RPL23A	0.177694
213093_at	PRKCA	0.177694
213098_at	RQCD1	0.177694
213110_s_at	COL4A5	0.177694
213120_at	UHRF1BP1L	0.177694
213140_s_at	SS18L1	0.177694
213146_at	KDM6B	0.177694
213159_at	PCNX	0.177694
213183_s_at	CDKN1C	0.177694
213201_s_at	TNNT1	0.177694
213207_s_at	GOSR2	0.177694
213214_x_at	ACTG1	0.177694
213248_at	LOC730101	0.177694
213249_at	FBXL7	0.177694
213269_at	ZNF248	0.177694
213276_at	CAMK2B	0.177694
213289_at	APOOL	0.177694
213290_at	COL6A2	0.177694
213316_at	KIAA1462	0.177694
213327_s_at	USP12	0.177694
213367_at	LOC155060	0.177694
213379_at	COQ2	0.177694
213382_at	MST1 /// MST1P2 /// MST1P9	0.177694
213479_at	NPTX2	0.177694
213551_x_at	PCGF2	0.177694
213556_at	LOC390940	0.177694
213589_s_at	B3GNTL1	0.177694
213636_at	KIAA1045	0.177694
213665_at	SOX4	0.177694
213668_s_at	SOX4	0.177694
213681_at	CYHR1	0.177694
213682_at	NUP50	0.177694
213714_at	CACNB2	0.177694
213728_at	LAMP1	0.177694
213758_at	COX4I1	0.177694
213781_at	LRRC68	0.177694
213815_x_at	C19orf29	0.177694
213824_at	OLIG2	0.177694
213859_x_at	SMARCA5	0.177694
213870_at	COL11A2	0.177694
213906_at	MYBL1	0.177694
213913_s_at	TBC1D30	0.177694
213940_s_at	FNBP1	0.177694
213966_at	HMG20B	0.177694
213998_s_at	DDX17	0.177694
214038_at	CCL8	0.177694
214050_at	CGGBP1	0.177694
214068_at	BEAN1	0.177694
214112_s_at	CXorf40A /// CXorf40B	0.177694
214138_at	ZNF79	0.177694
214174_s_at	PDLIM4	0.177694
214180_at	MAN1C1	0.177694
214190_x_at	GGA2	0.177694
214226_at	PRSS53	0.177694
214229_at	DNAH17	0.177694
214267_s_at	CADM4	0.177694
214300_s_at	TOP3A	0.177694
214330_at	ATPAF2	0.177694
214358_at	ACACA	0.177694
214484_s_at	SIGMAR1	0.177694
214485_at	ODF1	0.177694
214525_x_at	MLH3	0.177694
214545_s_at	PROSC	0.177694
214564_s_at	PCDHGC3	0.177694
214567_s_at	XCL1 /// XCL2	0.177694
214571_at	FGF3	0.177694
214582_at	PDE3B	0.177694
214599_at	IVL	0.177694
214640_at	UNC93A	0.177694
214688_at	TLE4	0.177694
214704_at	TCF25	0.177694
214746_s_at	ZNF467	0.177694
214752_x_at	FLNA	0.177694
214767_s_at	HSPB6	0.177694
214771_x_at	MPRIP	0.177694
214823_at	ZNF204P	0.177694
214840_at	TOM1L2	0.177694
214846_s_at	ALPK3	0.177694
214876_s_at	TUBGCP5	0.177694
214892_x_at	C19orf29	0.177694
214894_x_at	MACF1	0.177694
214929_s_at	KIAA1109	0.177694
214930_at	SLITRK5	0.177694
214937_x_at	PCM1	0.177694
214955_at	TMPRSS6	0.177694
214972_at	MGEA5	0.177694
215001_s_at	GLUL	0.177694
215086_at	IBTK	0.177694
215092_s_at	NFAT5	0.177694
215105_at	CG030	0.177694
215119_at	MYO16	0.177694
215136_s_at	EXOSC8	0.177694
215148_s_at	APBA3	0.177694
215159_s_at	NADK	0.177694
215218_s_at	WDR62	0.177694
215326_at	PAK4	0.177694
215421_at	LOC100131510	0.177694
215442_s_at	TSHR	0.177694
215460_x_at	BRD1	0.177694
215506_s_at	DIRAS3	0.177694
215547_at	TSC22D2	0.177694
215575_at	PDE4DIP	0.177694
215621_s_at	IGHD	0.177694
215637_at	TSGA14	0.177694
215659_at	GSDMB	0.177694
215715_at	SLC6A2	0.177694
215726_s_at	CYB5A	0.177694
215728_s_at	ACOT7	0.177694
215756_at	LOC730227	0.177694
215765_at	LRRC41	0.177694
215870_s_at	PLA2G5	0.177694
215931_s_at	ARFGEF2	0.177694
215943_at	KIAA1661	0.177694
215953_at	LOC284649	0.177694
215966_x_at	GK3P	0.177694
215990_s_at	BCL6	0.177694
216005_at	TNC	0.177694
216023_at	KDM4B	0.177694
216053_x_at	FAM182A	0.177694
216114_at	NCKIPSD	0.177694
216134_at	FRMD4B	0.177694
216164_at	LRRN2	0.177694
216215_s_at	RBFOX2	0.177694
216228_s_at	WDHD1	0.177694
216332_at	POU6F1	0.177694
216347_s_at	PPP1R13B	0.177694
216450_x_at	HSP90B1	0.177694
216451_at	STK38	0.177694
216471_x_at	SSX2 /// SSX2B	0.177694
216486_x_at	ZNF79	0.177694
216611_s_at	SLC6A2	0.177694
216680_s_at	EPHB4	0.177694
216807_at	KIAA1751	0.177694
216829_at	IGK@ /// IGKC /// LOC652493 /// LOC652694	0.177694
216940_x_at	YBX1 /// YBX1P2	0.177694
217022_s_at	IGHA1 /// IGHA2 /// LOC100126583	0.177694
217027_x_at	KPNB1	0.177694
217074_at	SMOX	0.177694
217110_s_at	MUC4	0.177694
217222_at	IGHG1	0.177694
217229_at	ASB4	0.177694
217260_x_at	IGHG1 /// LOC100293559	0.177694
217261_at	TTTY2 /// TTTY2B	0.177694
217262_s_at	CELSR1	0.177694
217291_at	CEACAM5	0.177694
217340_at	RPL21 /// RPL21P28	0.177694
217358_at	DNAJC16	0.177694
217371_s_at	IL15	0.177694
217462_at	C11orf9	0.177694
217463_s_at	C11orf9	0.177694
217512_at	KNG1	0.177694
217553_at	MGC87042	0.177694
217564_s_at	CPS1	0.177694
217618_x_at	HUS1	0.177694
217636_at	POLG	0.177694
217705_at	PRKD1	0.177694
217724_at	SERBP1	0.177694
217735_s_at	EIF2AK1	0.177694
217824_at	UBE2J1	0.177694
217826_s_at	UBE2J1	0.177694
217833_at	SYNCRIP	0.177694
217848_s_at	PPA1	0.177694
217861_s_at	PREB	0.177694
217971_at	MAPKSP1	0.177694
217975_at	WBP5	0.177694
218024_at	BRP44L	0.177694
218025_s_at	PECI	0.177694
218027_at	MRPL15	0.177694
218079_s_at	GGNBP2	0.177694
218102_at	DERA	0.177694
218131_s_at	GATAD2A	0.177694
218161_s_at	CLN6	0.177694
218194_at	REXO2	0.177694
218216_x_at	ARL6IP4	0.177694
218226_s_at	NDUFB4	0.177694
218232_at	C1QA	0.177694
218252_at	CKAP2	0.177694
218257_s_at	UGGT1	0.177694
218268_at	TBC1D15	0.177694
[truncated: 18,959 more rows]
